# Supplementary material for: Understanding xylose isomerase from Burkholderia cenocepacia: insights into structure and functionality for ethanol production
Source: AMB Express. 2019 May 24;9:73. doi: 10.1186/s13568-019-0795-4 (PMC6534634; doi:10.1186/s13568-019-0795-4)
Supplement: Supplementary file 2 — Additional file 2. Additional tables. [file 13568_2019_795_MOESM2_ESM.xlsx]

## Sheet: Title Page
AMB Express Understanding Xylose Isomerase from Burkholderia cenocepacia: insights into structure and functionality for ethanol production Igor P.V. Vieira a, Gabrielle T. Cordeiro a, Diego E.B. Gomes b,c,d, Rafael D. Melani a, Leonardo F. Vilela a, Gilberto B. Domont a, Rafael D. Mesquita a, Elis C.A. Eleutherio a, Bianca C. Neves a* a Universidade Federal do Rio de Janeiro (UFRJ), Departamento …
			Sheet 1:	(In Solution) Peptide profile of combined His6XylA-containing chromatography fractions
			Sheet 2:	(216 kDa_Native) Peptide profile of a single protein band of ca. 216 kDa, from native 4-20 % gradient PAGE
			Sheet 3:	(108 kDa_SDS) Peptide profile of the His6XylA dimer (ca. 108 kDa), from SDS-PAGE
			Sheet 4:	(54 kDa_SDS) Peptide profile of the His6XylA monomer (ca. 54 kDa), from SDS-PAGE

## Sheet: 1) In_solution
Column1	Column2	Column3	Column4	Column5	Column6	Column7	Column8	Column9
Search Engine Processor v Version=4.0.0.77
Input directory: Q:\Data_analyses\RafaelM\Gabi\Sol
Database searched: Q:\ProteinDatabases\Ecoli+Bcenocepacia_uniprot31012017.T-R
True	Composite score considers primary score
False	Composite score considers secondary score
True	Composite score considers deltaCN
True	Composite score considers peaks matched
True	Compostie score considers deltaMass
0.03	Spectra max FDR
0.02	Peptide max FDR
0.01	Protein max FDR
6	QualityFilterMinSequenceLength
10	QualityFilterDeltaMassPPM
0	QualityFilterPrimaryScore
0	QualityFilterSecondaryScore
0	QualityFilterDiscardNonTryptic
False	QualityFilterIncludeOnlyLociWithUniquePeptide
3	QualityFilterIncludeOnlyLociWithTwoOrMorePeptides
#Identified Proteins :29, Identified Peptides :457
#Locus	Group	Length	MolWt (MH)	SequenceCount	SpectrumCount	Coverage	ProteinScore (i.e., sum of XCorr)	Description
#	PeptideSequence	SpecCount	Redundancy	MaximumPrimaryScore	FileName.ScanNumber.ChargeState-At Maximum Primary Score
P0A9B4	1	331	35492.2	9	16	0.31	48.253	Glyceraldehyde-3-phosphate dehydrogenase A OS=Escherichia coli O157:H7 GN=gapA PE=3 SV=2 : P0A9B3 Glyceraldehyde-3-phosphate dehydrogenase OS=Escherichia coli O6:H1 (strain CFT073 / ATCC 700928 / UPEC) GN=gapA PE=3 SV=2 : P0A9B2 Glyceraldehyde-3-phosphate dehydrogenase A OS=Escherichia coli (strain K12) GN=gapA PE=1 SV=2
	K.VINDNFGIIEGLMTTVHATTATQK.T	2	1	8.4341	VL_0002924_RM_SolDig_02_170128050303.sqt.6949.3
	K.YAGQDIVSNASCTTNCLAPLAK.V	3	1	3.458	VL_0002924_RM_SolDig_02_170128050303.sqt.4313.2
	K.LVSWYDNETGYSNK.V	1	1	2.779	VL_0002923_RM_SolDig_01_170128035302.sqt.3898.2
	K.AGIALNDNFVK.L	2	1	2.6703	VL_0002924_RM_SolDig_02_170128050303.sqt.3835.2
	K.VVMTGPSK.D	1	1	1.8195	VL_0002924_RM_SolDig_02_170128050303.sqt.1164.2
	R.GASQNIIPSSTGAAK.A	2	1	3.4872	VL_0002923_RM_SolDig_01_170128035302.sqt.2142.2
	K.KVVMTGPSK.D	2	1	2.7062	VL_0002924_RM_SolDig_02_170128050303.sqt.955.2
	K.LTGMAFR.V	2	1	1.6307	VL_0002923_RM_SolDig_01_170128035302.sqt.2856.2
	V.TAERDPANLK.W	1	1	3.0828	VL_0002923_RM_SolDig_01_170128035302.sqt.1200.2
P21179	2	753	84092.4	6	10	0.11	30.948	Catalase HPII OS=Escherichia coli (strain K12) GN=katE PE=1 SV=1
	T.HFDHER.I	2	1	1.8238	VL_0002924_RM_SolDig_02_170128050303.sqt.925.2
	K.IADQGEEGIVEADSADGSFMDELLTLMAAHR.V	3	1	4.8937	VL_0002923_RM_SolDig_01_170128035302.sqt.8378.3
	R.KGSENYALTTNQGVR.I	1	1	3.953	VL_0002923_RM_SolDig_01_170128035302.sqt.1960.2
	R.MGIDTNPANYEPNSINDNWPR.E	1	1	2.7602	VL_0002923_RM_SolDig_01_170128035302.sqt.5010.2
	K.RGGFESYQER.V	2	1	2.8558	VL_0002924_RM_SolDig_02_170128050303.sqt.1567.2
	R.LGGPNFHEIPINRPTCPYHNFQR.D	1	1	2.1007	VL_0002923_RM_SolDig_01_170128035302.sqt.3571.3
P12758	3	253	27123.8	9	20	0.56	81.991	Uridine phosphorylase OS=Escherichia coli (strain K12) GN=udp PE=1 SV=3
	M.SKSDVFHLGLTK.N	1	1	4.2642	VL_0002923_RM_SolDig_01_170128035302.sqt.3260.3
	K.SIGATTHVGVTASSDTFYPGQER.Y	2	1	5.745	VL_0002923_RM_SolDig_01_170128035302.sqt.3459.3
	R.LDGASLHFAPLEFPAVADFECTTALVEAAK.S	4	1	5.8928	VL_0002923_RM_SolDig_01_170128035302.sqt.8070.3
	R.IGTTGAIQPHINVGDVLVTTASVR.L	3	1	4.8854	VL_0002924_RM_SolDig_02_170128050303.sqt.5135.3
	K.NDLQGATLAIVPGDPDR.V	3	1	3.7747	VL_0002923_RM_SolDig_01_170128035302.sqt.4400.2
	K.NDLQGATLAIVPGDPDRVEK.I	4	1	5.3393	VL_0002923_RM_SolDig_01_170128035302.sqt.4100.2
	K.SDVFHLGLTK.N	1	1	4.0337	VL_0002923_RM_SolDig_01_170128035302.sqt.3951.2
	R.AELDGKPVIVCSTGIGGPSTSIAVEELAQLGIR.T	1	1	5.5821	VL_0002923_RM_SolDig_01_170128035302.sqt.6970.3
	K.IVVEAAR.R	1	1	1.2483	VL_0002924_RM_SolDig_02_170128050303.sqt.1369.2
B7NEL7	4	440	49650.4	13	100	0.25	309.527	Xylose isomerase OS=Escherichia coli O17:K52:H18 (strain UMN026 / ExPEC) GN=xylA PE=3 SV=1
	P.KPQEPTK.H	1	6	2.6922	VL_0002924_RM_SolDig_02_170128050303.sqt.2562.2
	L.IEPKPQEPTK.H	9	6	2.5469	VL_0002923_RM_SolDig_01_170128035302.sqt.2455.2
	T.LLIEPKPQEPTK.H	12	6	3.8721	VL_0002924_RM_SolDig_02_170128050303.sqt.2532.2
	L.LIEPKPQEPTK.H	11	6	3.4948	VL_0002924_RM_SolDig_02_170128050303.sqt.2692.2
	E.PKPQEPTK.H	3	6	2.2605	VL_0002923_RM_SolDig_01_170128035302.sqt.2744.2
	G.GENYVLWGGR.E	2	6	2.3388	VL_0002923_RM_SolDig_01_170128035302.sqt.4184.2
	L.FGSVDANR.G	2	6	1.9482	VL_0002924_RM_SolDig_02_170128050303.sqt.5259.2
	K.LGGENYVLWGGR.E	53	6	4.1252	VL_0002923_RM_SolDig_01_170128035302.sqt.6156.2
	H.HYNPDELVLGK.R	2	5	4.2568	VL_0002923_RM_SolDig_01_170128035302.sqt.3257.2
	K.HQYDYDAATVYGFLK.Q	1	5	6.0012	VL_0002924_RM_SolDig_02_170128050303.sqt.5011.2
	K.LHVPFYCFHDVDVSPEGASLK.E	2	5	4.4639	VL_0002923_RM_SolDig_01_170128035302.sqt.4951.3
	R.YGAGAATNPDPEVFSWAATQVVTAMEATHK.L	1	5	3.4228	VL_0002924_RM_SolDig_02_170128050303.sqt.7881.3
	I.EPKPQEPTK.H	1	1	1.8812	VL_0002924_RM_SolDig_02_170128050303.sqt.1515.2
B1X8I1	4	440	49692.5	13	102	0.28	319.414	Xylose isomerase OS=Escherichia coli (strain K12 / DH10B) GN=xylA PE=3 SV=1 : P00944 Xylose isomerase OS=Escherichia coli (strain K12) GN=xylA PE=3 SV=1 : C4ZXF6 Xylose isomerase OS=Escherichia coli (strain K12 / MC4100 / BW2952) GN=xylA PE=3 SV=1
	T.LLIEPKPQEPTK.H	12	6	3.8721	VL_0002924_RM_SolDig_02_170128050303.sqt.2532.2
	L.LIEPKPQEPTK.H	11	6	3.4948	VL_0002924_RM_SolDig_02_170128050303.sqt.2692.2
	E.PKPQEPTK.H	3	6	2.2605	VL_0002923_RM_SolDig_01_170128035302.sqt.2744.2
	G.GENYVLWGGR.E	2	6	2.3388	VL_0002923_RM_SolDig_01_170128035302.sqt.4184.2
	L.FGSVDANR.G	2	6	1.9482	VL_0002924_RM_SolDig_02_170128050303.sqt.5259.2
	P.KPQEPTK.H	1	6	2.6922	VL_0002924_RM_SolDig_02_170128050303.sqt.2562.2
	L.IEPKPQEPTK.H	9	6	2.5469	VL_0002923_RM_SolDig_01_170128035302.sqt.2455.2
	K.LGGENYVLWGGR.E	53	6	4.1252	VL_0002923_RM_SolDig_01_170128035302.sqt.6156.2
	H.HYNPDELVLGK.R	2	5	4.2568	VL_0002923_RM_SolDig_01_170128035302.sqt.3257.2
	K.HQYDYDAATVYGFLK.Q	1	5	6.0012	VL_0002924_RM_SolDig_02_170128050303.sqt.5011.2
	K.YAQEHHLSPVHQSGR.Q	3	1	5.8241	VL_0002923_RM_SolDig_01_170128035302.sqt.961.3
	K.LHVPFYCFHDVDVSPEGASLK.E	2	5	4.4639	VL_0002923_RM_SolDig_01_170128035302.sqt.4951.3
	R.YGAGAATNPDPEVFSWAATQVVTAMEATHK.L	1	5	3.4228	VL_0002924_RM_SolDig_02_170128050303.sqt.7881.3
B4ENA5	4	440	49491.7	321	3039	1	12795.258	Xylose isomerase OS=Burkholderia cenocepacia (strain ATCC BAA-245 / DSM 16553 / LMG 16656 / NCTC 13227 / J2315 / CF5610) GN=xylA PE=3 SV=1; Additional IDs concatenated into MaxParsimony group: B5YVL8, B7N1L9, A7ZTB2; Additional IDs concatenated into MaxParsimony group: B5YVL8, B7N1L9, A7ZTB2
	E.GPQSDNPLAYHHYDPDK.R	4	1	5.3982	VL_0002923_RM_SolDig_01_170128035302.sqt.2831.2
	L.GTPFYTFHDTDVAPEGDSLR.E	8	1	5.8707	VL_0002923_RM_SolDig_01_170128035302.sqt.4795.2
	G.TPFYTFHDTDVAPEGDSLR.E	11	1	6.2032	VL_0002923_RM_SolDig_01_170128035302.sqt.4807.2
	T.PFYTFHDTDVAPEGDSLR.E	14	1	6.1433	VL_0002923_RM_SolDig_01_170128035302.sqt.5167.2
	R.VNIEANHATLAGHSFHH.E	2	1	6.483	VL_0002923_RM_SolDig_01_170128035302.sqt.2093.2
	P.NPDVFAWAATQVCHALDATHR.L	8	1	6.8618	VL_0002923_RM_SolDig_01_170128035302.sqt.7441.2
	T.NPNPDVFAWAATQVCHALDATHR.L	20	1	7.7707	VL_0002923_RM_SolDig_01_170128035302.sqt.7610.3
	N.HATLAGHSFHHEIANAFALGVFGSVDANR.G	6	1	9.7421	VL_0002924_RM_SolDig_02_170128050303.sqt.4780.3
	P.FYTFHDTDVAPEGDSLR.E	4	1	5.0877	VL_0002923_RM_SolDig_01_170128035302.sqt.4639.2
	G.PQSDNPLAYHHYDPDKR.V	13	1	5.9595	VL_0002924_RM_SolDig_02_170128050303.sqt.2321.3
	D.PEDLFYGHVGAIDVLALALER.A	50	1	8.4002	VL_0002924_RM_SolDig_02_170128050303.sqt.8698.3
	N.PDVFAWAATQVCHALDATHR.L	40	1	6.774	VL_0002924_RM_SolDig_02_170128050303.sqt.7165.2
	K.HQYDYDVATVHGFLVQY.G	5	1	5.7542	VL_0002923_RM_SolDig_01_170128035302.sqt.5552.2
	Q.YDYDVATVHGFLVQYGLQNEIR.V	5	1	6.008	VL_0002924_RM_SolDig_02_170128050303.sqt.5857.2
	I.DPEDLFYGHVGAIDVLALALER.A	8	1	5.9707	VL_0002923_RM_SolDig_01_170128035302.sqt.8594.2
	R.IAVCYWHTFVWPGHDIFGQ.A	2	1	5.3227	VL_0002923_RM_SolDig_01_170128035302.sqt.6960.2
	F.YTFHDTDVAPEGDSLR.E	9	1	4.6513	VL_0002924_RM_SolDig_02_170128050303.sqt.4555.2
	N.PNPDVFAWAATQVCHALDATHR.L	41	1	7.6053	VL_0002923_RM_SolDig_01_170128035302.sqt.8175.3
	R.VNIEANHATLAGH.S	3	1	5.5096	VL_0002924_RM_SolDig_02_170128050303.sqt.1922.2
	A.WAATQVCHALDATHR.L	25	1	5.6612	VL_0002923_RM_SolDig_01_170128035302.sqt.7563.2
	E.GPQSDNPLAYHHYDPDKR.V	19	1	5.3716	VL_0002924_RM_SolDig_02_170128050303.sqt.2211.2
	R.YEGPQSDNPLAYHHYD.P	5	1	4.2932	VL_0002924_RM_SolDig_02_170128050303.sqt.3020.3
	R.VNIEANHATLAGHSFHHEIAN.A	7	1	7.1195	VL_0002924_RM_SolDig_02_170128050303.sqt.2147.3
	Y.DYDVATVHGFLVQYGLQNEIR.V	6	1	5.4993	VL_0002923_RM_SolDig_01_170128035302.sqt.6411.2
	F.AAGAATNPNPDVFAWAATQVCHALDATHR.L	9	1	8.3799	VL_0002923_RM_SolDig_01_170128035302.sqt.7284.3
	K.HQYDYDVATVHGFLVQYGLQ.N	3	1	5.585	VL_0002923_RM_SolDig_01_170128035302.sqt.6380.2
	A.TNPNPDVFAWAATQVCHALDATHR.L	13	1	5.9278	VL_0002923_RM_SolDig_01_170128035302.sqt.7420.3
	F.AWAATQVCHALDATHR.L	3	1	5.4491	VL_0002923_RM_SolDig_01_170128035302.sqt.7310.2
	E.DLFYGHVGAIDVLALALER.A	2	1	5.0412	VL_0002923_RM_SolDig_01_170128035302.sqt.7917.2
	R.FAAGAATNPNPDVFAWAATQVCH.A	11	1	6.01	VL_0002924_RM_SolDig_02_170128050303.sqt.6010.3
	K.PQEPTKHQYDYDVATVHGFLVQYGLQNEIR.V	4	1	8.514	VL_0002923_RM_SolDig_01_170128035302.sqt.5776.3
	S.DNPLAYHHYDPDKR.V	12	1	5.1776	VL_0002924_RM_SolDig_02_170128050303.sqt.2360.2
	W.AATQVCHALDATHR.L	26	1	4.8898	VL_0002923_RM_SolDig_01_170128035302.sqt.7717.2
	R.IAVCYWHTFVWPGHDIFGQAA.F	3	1	5.561	VL_0002923_RM_SolDig_01_170128035302.sqt.6885.2
	R.VNIEANHATLAGHSFHHEIANAF.A	6	1	6.8947	VL_0002924_RM_SolDig_02_170128050303.sqt.3352.3
	P.EDLFYGHVGAIDVLALALER.A	4	1	4.7918	VL_0002924_RM_SolDig_02_170128050303.sqt.7802.2
	K.HQYDYDVATVHGFL.V	2	1	4.5953	VL_0002923_RM_SolDig_01_170128035302.sqt.4655.2
	V.CYWHTFVWPGHDIFGQAAFR.R	9	1	6.4939	VL_0002923_RM_SolDig_01_170128035302.sqt.6716.3
	H.SFHHEIANAFALGVFGSVDANR.G	7	1	6.5847	VL_0002923_RM_SolDig_01_170128035302.sqt.5599.2
	D.VFAWAATQVCHALDATHR.L	13	1	6.6083	VL_0002923_RM_SolDig_01_170128035302.sqt.7269.2
	I.AVCYWHTFVWPGHDIFGQAAFR.R	11	1	6.9104	VL_0002924_RM_SolDig_02_170128050303.sqt.6608.3
	D.NPLAYHHYDPDKR.V	21	1	4.6036	VL_0002924_RM_SolDig_02_170128050303.sqt.2341.2
	P.DVFAWAATQVCHALDATHR.L	6	1	6.2468	VL_0002924_RM_SolDig_02_170128050303.sqt.7401.2
	Q.SIDPEDLFYGHVGAIDVLALALER.A	5	1	5.4979	VL_0002924_RM_SolDig_02_170128050303.sqt.8511.3
	S.IDPEDLFYGHVGAIDVLALALER.A	5	1	5.8204	VL_0002923_RM_SolDig_01_170128035302.sqt.8453.2
	Y.GHVGAIDVLALALER.A	4	1	4.3043	VL_0002923_RM_SolDig_01_170128035302.sqt.6327.3
	L.GTPFYTFHDTDVAPEGDSLREYAANFAR.M	2	1	6.7531	VL_0002924_RM_SolDig_02_170128050303.sqt.5724.3
	V.FAWAATQVCHALDATHR.L	18	1	6.2506	VL_0002924_RM_SolDig_02_170128050303.sqt.7330.2
	A.ATNPNPDVFAWAATQVCHALDATHR.L	10	1	6.5364	VL_0002923_RM_SolDig_01_170128035302.sqt.7270.3
	R.FAAGAATNPNPDVFAWAATQVCHA.L	2	1	5.938	VL_0002923_RM_SolDig_01_170128035302.sqt.6470.2
	V.WPGHDIFGQAAFR.R	3	1	3.641	VL_0002923_RM_SolDig_01_170128035302.sqt.5957.2
	F.PNSVEELTLAFYEILR.H	2	1	4.9533	VL_0002923_RM_SolDig_01_170128035302.sqt.10233.2
	A.VCYWHTFVWPGHDIFGQAAFR.R	14	1	6.8523	VL_0002923_RM_SolDig_01_170128035302.sqt.6607.3
	R.VNIEANHATLAGHSFHHEIANAFAL.G	5	1	5.8588	VL_0002924_RM_SolDig_02_170128050303.sqt.4154.2
	R.VNIEANHATLAGHSF.H	3	1	5.3272	VL_0002923_RM_SolDig_01_170128035302.sqt.3360.2
	A.ATQVCHALDATHR.L	13	1	4.2327	VL_0002923_RM_SolDig_01_170128035302.sqt.1639.2
	A.AGAATNPNPDVFAWAATQVCHALDATHR.L	14	1	8.2469	VL_0002924_RM_SolDig_02_170128050303.sqt.7509.3
	Q.SDNPLAYHHYDPDKR.V	20	1	4.8753	VL_0002924_RM_SolDig_02_170128050303.sqt.2358.2
	K.HQYDYDVATVHGFLVQYGLQN.E	2	1	5.8195	VL_0002924_RM_SolDig_02_170128050303.sqt.6061.2
	R.IAVCYWHTFVWPGHDIFGQA.A	2	1	5.4237	VL_0002923_RM_SolDig_01_170128035302.sqt.6892.2
	D.YDVATVHGFLVQYGLQNEIR.V	1	1	4.524	VL_0002924_RM_SolDig_02_170128050303.sqt.5883.2
	K.LGTPFYTFHDTDVAPEGDSLREY.A	2	1	5.5994	VL_0002924_RM_SolDig_02_170128050303.sqt.5071.3
	D.LFYGHVGAIDVLALALER.A	4	1	5.0274	VL_0002923_RM_SolDig_01_170128035302.sqt.9304.2
	R.VNIEANHATLAGHSFHHE.I	1	1	4.0557	VL_0002923_RM_SolDig_01_170128035302.sqt.2094.2
	M.KADAAFEFFTK.L	2	1	4.2905	VL_0002923_RM_SolDig_01_170128035302.sqt.5014.2
	G.AATNPNPDVFAWAATQVCHALDATHR.L	1	1	6.4146	VL_0002923_RM_SolDig_01_170128035302.sqt.7204.4
	R.QSIDPEDLFYGH.V	2	1	3.328	VL_0002924_RM_SolDig_02_170128050303.sqt.5350.2
	V.HGFLVQYGLQNEIR.V	2	1	4.81	VL_0002923_RM_SolDig_01_170128035302.sqt.6010.2
	W.HTFVWPGHDIFGQAAFR.R	14	1	4.9772	VL_0002924_RM_SolDig_02_170128050303.sqt.5029.3
	R.YEGPQSDNPLAYH.H	2	1	3.5368	VL_0002924_RM_SolDig_02_170128050303.sqt.3198.2
	W.PGHDIFGQAAFR.R	8	1	3.5311	VL_0002923_RM_SolDig_01_170128035302.sqt.4925.2
	I.LAGGYTLESLAADALAR.G	3	1	4.9921	VL_0002924_RM_SolDig_02_170128050303.sqt.7077.2
	R.FAAGAATNPNPDVFAWAATQVCHALD.A	1	1	4.7397	VL_0002924_RM_SolDig_02_170128050303.sqt.7674.2
	H.QYDYDVATVHGFLVQYGLQNEIR.V	4	1	4.3098	VL_0002923_RM_SolDig_01_170128035302.sqt.6026.2
	G.TPFYTFHDTDVAPEGDSLREYAANFAR.M	4	1	6.2149	VL_0002923_RM_SolDig_01_170128035302.sqt.5828.3
	R.YEGPQSDNPLAYHHYDPD.K	3	1	3.6651	VL_0002923_RM_SolDig_01_170128035302.sqt.3299.2
	R.VNIEANHATLAGHSFHHEIANA.F	1	1	4.8574	VL_0002923_RM_SolDig_01_170128035302.sqt.2686.2
	N.PLAYHHYDPDKR.V	16	1	4.3291	VL_0002924_RM_SolDig_02_170128050303.sqt.2452.2
	Y.WHTFVWPGHDIFGQAAFR.R	9	1	5.1332	VL_0002923_RM_SolDig_01_170128035302.sqt.5915.4
	Y.TFHDTDVAPEGDSLR.E	5	1	4.0599	VL_0002924_RM_SolDig_02_170128050303.sqt.4557.2
	A.GAATNPNPDVFAWAATQVCHALDATHR.L	8	1	8.2689	VL_0002923_RM_SolDig_01_170128035302.sqt.7566.3
	M.SYFEHIPAIR.Y	22	1	3.2308	VL_0002924_RM_SolDig_02_170128050303.sqt.3844.2
	R.RQSIDPEDLFYGH.V	4	1	3.9363	VL_0002923_RM_SolDig_01_170128035302.sqt.4628.2
	R.IAVCYWHTFVWPGHDIF.G	1	1	4.2171	VL_0002924_RM_SolDig_02_170128050303.sqt.6909.2
	K.GALLIEPKPQEPTKHQYDYDVATVHGF.L	3	1	6.8776	VL_0002924_RM_SolDig_02_170128050303.sqt.4037.3
	C.YWHTFVWPGHDIFGQAAFR.R	12	1	5.0295	VL_0002923_RM_SolDig_01_170128035302.sqt.6610.3
	G.GYTLESLAADALAR.G	2	1	4.0683	VL_0002924_RM_SolDig_02_170128050303.sqt.6239.2
	N.PLAYHHYDPDK.R	1	1	2.9761	VL_0002923_RM_SolDig_01_170128035302.sqt.2829.2
	T.VHGFLVQYGLQNEIR.V	4	1	4.4196	VL_0002924_RM_SolDig_02_170128050303.sqt.4488.2
	A.TQVCHALDATHR.L	9	1	3.7156	VL_0002924_RM_SolDig_02_170128050303.sqt.1202.3
	T.PFYTFHDTDVAPEGDSLREYAANFAR.M	2	1	6.7229	VL_0002924_RM_SolDig_02_170128050303.sqt.5721.3
	H.TFVWPGHDIFGQAAFR.R	10	1	3.6968	VL_0002923_RM_SolDig_01_170128035302.sqt.6213.3
	F.YGHVGAIDVLALALER.A	6	1	4.2528	VL_0002923_RM_SolDig_01_170128035302.sqt.7948.2
	F.HHEIANAFALGVFGSVDANR.G	1	1	6.3468	VL_0002923_RM_SolDig_01_170128035302.sqt.5085.2
	P.QSDNPLAYHHYDPDKR.V	3	1	4.5006	VL_0002923_RM_SolDig_01_170128035302.sqt.2551.2
	K.GALLIEPKPQEPTKHQYDYDVATVH.G	6	1	6.6048	VL_0002923_RM_SolDig_01_170128035302.sqt.3349.3
	K.HQYDYDVATVHGF.L	1	1	4.3219	VL_0002924_RM_SolDig_02_170128050303.sqt.3712.2
	R.FAAGAATNPNPDVFAWAATQVCHAL.D	1	1	3.1494	VL_0002924_RM_SolDig_02_170128050303.sqt.7558.2
	N.AFALGVFGSVDANR.G	3	1	3.5731	VL_0002923_RM_SolDig_01_170128035302.sqt.5761.2
	V.DPQHASGAQER.L	10	1	2.8895	VL_0002923_RM_SolDig_01_170128035302.sqt.1005.2
	T.QVCHALDATHR.L	9	1	3.3943	VL_0002923_RM_SolDig_01_170128035302.sqt.1112.3
	N.IEANHATLAGHSFHHEIANAFALGVFGSVDANR.G	6	1	7.1831	VL_0002924_RM_SolDig_02_170128050303.sqt.4898.4
	R.VNIEANHATLAGHSFHHEIANAFALGVFGSVDANRGD.P	3	1	4.457	VL_0002923_RM_SolDig_01_170128035302.sqt.5378.3
	R.YEGPQSDNPLAYHHYDPDKRV.L	3	1	4.7723	VL_0002923_RM_SolDig_01_170128035302.sqt.2786.4
	R.VNIEANHATLAGHSFHHEIANAFALGVFGSVD.A	4	1	4.2456	VL_0002924_RM_SolDig_02_170128050303.sqt.5628.3
	N.SVEELTLAFYEILR.H	6	1	3.4784	VL_0002924_RM_SolDig_02_170128050303.sqt.8520.2
	A.GGYTLESLAADALAR.G	2	1	3.126	VL_0002923_RM_SolDig_01_170128035302.sqt.7063.2
	E.NIVNQAIYGLR.-	4	1	3.2685	VL_0002924_RM_SolDig_02_170128050303.sqt.5536.2
	P.GHDIFGQAAFR.R	3	1	2.5376	VL_0002924_RM_SolDig_02_170128050303.sqt.6589.2
	A.LLIEPKPQEPTKHQYDYDVATVHGFLVQYGLQNEIR.V	3	1	7.0929	VL_0002923_RM_SolDig_01_170128035302.sqt.5910.4
	I.RYEGPQSDNPLAYHHYDPDKR.V	1	1	4.6591	VL_0002923_RM_SolDig_01_170128035302.sqt.2163.4
	G.YTLESLAADALAR.G	1	1	2.498	VL_0002923_RM_SolDig_01_170128035302.sqt.7129.2
	A.GHSFHHEIANAFALGVFGSVDANR.G	4	1	5.3314	VL_0002924_RM_SolDig_02_170128050303.sqt.4865.3
	H.RLGGENYVLWGGR.E	1	1	4.0905	VL_0002924_RM_SolDig_02_170128050303.sqt.3815.2
	P.RFAAGAATNPNPDVFAWAATQVCHALDATHR.L	3	1	6.0161	VL_0002923_RM_SolDig_01_170128035302.sqt.6976.4
	S.YFEHIPAIR.Y	10	1	2.5946	VL_0002924_RM_SolDig_02_170128050303.sqt.4321.2
	F.HDTDVAPEGDSLR.E	3	1	3.4163	VL_0002923_RM_SolDig_01_170128035302.sqt.1788.2
	R.VNIEANHATLAGHSFHHEIANAFALG.V	2	1	4.3443	VL_0002924_RM_SolDig_02_170128050303.sqt.4066.3
	L.AGGYTLESLAADALAR.G	7	1	3.0827	VL_0002924_RM_SolDig_02_170128050303.sqt.9420.2
	R.IAVCYWHTF.V	2	1	2.5695	VL_0002923_RM_SolDig_01_170128035302.sqt.5114.2
	D.PQHASGAQERLENIVNQAIYGLR.-	7	1	4.4662	VL_0002923_RM_SolDig_01_170128035302.sqt.6481.3
	Y.EGPQSDNPLAYHHYDPDKR.V	19	1	3.9553	VL_0002923_RM_SolDig_01_170128035302.sqt.2401.2
	A.IRYEGPQSDNPLAYHHYDPDKR.V	2	1	5.4929	VL_0002924_RM_SolDig_02_170128050303.sqt.2567.5
	H.VGAIDVLALALER.A	2	1	3.9184	VL_0002923_RM_SolDig_01_170128035302.sqt.7251.2
	L.AGHSFHHEIANAFALGVFGSVDANR.G	1	1	3.7738	VL_0002924_RM_SolDig_02_170128050303.sqt.4893.3
	L.WGTANLFSHPR.F	31	1	3.3975	VL_0002923_RM_SolDig_01_170128035302.sqt.5760.2
	K.GALLIEPKPQEPTKH.Q	2	1	3.8711	VL_0002923_RM_SolDig_01_170128035302.sqt.2248.2
	L.IEPKPQEPTKHQYDYDVATVHGFLVQYGLQNEIR.V	4	1	6.291	VL_0002923_RM_SolDig_01_170128035302.sqt.6069.4
	Q.HASGAQER.L	2	1	2.5	VL_0002923_RM_SolDig_01_170128035302.sqt.852.2
	D.PQHASGAQER.L	9	1	2.7616	VL_0002923_RM_SolDig_01_170128035302.sqt.1006.2
	A.LGVFGSVDANR.G	2	1	2.915	VL_0002924_RM_SolDig_02_170128050303.sqt.3564.2
	Y.HHYDPDKR.V	7	1	2.9233	VL_0002923_RM_SolDig_01_170128035302.sqt.666.2
	L.AYHHYDPDKR.V	13	1	3.397	VL_0002923_RM_SolDig_01_170128035302.sqt.2465.2
	E.PKPQEPTKHQYDYDVATVHGFLVQYGLQNEIR.V	1	1	5.6206	VL_0002923_RM_SolDig_01_170128035302.sqt.5909.4
	G.ALLIEPKPQEPTK.H	5	1	3.4455	VL_0002924_RM_SolDig_02_170128050303.sqt.2388.2
	A.TVHGFLVQYGLQNEIR.V	1	1	4.1894	VL_0002923_RM_SolDig_01_170128035302.sqt.4919.3
	H.GFLVQYGLQNEIR.V	3	1	2.786	VL_0002924_RM_SolDig_02_170128050303.sqt.5030.2
	E.GYETLLNTDLKR.E	3	1	3.5525	VL_0002924_RM_SolDig_02_170128050303.sqt.3987.2
	L.LIEPKPQEPTKHQYDYDVATVHGFLVQYGLQNEIR.V	4	1	6.2099	VL_0002924_RM_SolDig_02_170128050303.sqt.5919.4
	L.GGENYVLWGGREGYETLLNTDLKR.E	2	1	4.7621	VL_0002923_RM_SolDig_01_170128035302.sqt.5795.3
	G.YETLLNTDLKR.E	5	1	3.2662	VL_0002923_RM_SolDig_01_170128035302.sqt.4087.2
	S.DNPLAYHHYDPDK.R	1	1	2.8624	VL_0002924_RM_SolDig_02_170128050303.sqt.2699.2
	G.HDIFGQAAFR.R	2	1	2.944	VL_0002924_RM_SolDig_02_170128050303.sqt.6578.2
	F.VWPGHDIFGQAAFR.R	8	1	2.9612	VL_0002924_RM_SolDig_02_170128050303.sqt.4895.3
	F.EHIPAIRYEGPQSDNPLAYHHYDPDKR.V	5	1	4.7427	VL_0002924_RM_SolDig_02_170128050303.sqt.3067.5
	D.PEDLFYGHVGAIDVLALALERAAVLVENDRLDALRR.Q	2	1	5.5271	VL_0002923_RM_SolDig_01_170128035302.sqt.9349.6
	W.GTANLFSHPR.F	12	1	3.2102	VL_0002923_RM_SolDig_01_170128035302.sqt.5753.2
	T.FHDTDVAPEGDSLR.E	1	1	3.3696	VL_0002923_RM_SolDig_01_170128035302.sqt.3258.2
	D.TDVAPEGDSLR.E	1	1	2.7084	VL_0002923_RM_SolDig_01_170128035302.sqt.1999.2
	C.HALDATHR.L	1	1	2.7857	VL_0002924_RM_SolDig_02_170128050303.sqt.723.2
	R.RQSIDPEDLFYGHVGAIDVL.A	1	1	3.638	VL_0002924_RM_SolDig_02_170128050303.sqt.6563.2
	G.VDPQHASGAQER.L	2	1	2.9164	VL_0002924_RM_SolDig_02_170128050303.sqt.884.3
	R.RQSIDPEDLFYGHVGA.I	1	1	2.9901	VL_0002923_RM_SolDig_01_170128035302.sqt.5040.2
	T.KHQYDYDVATVHGFLVQYGLQNEIR.V	1	1	5.0485	VL_0002923_RM_SolDig_01_170128035302.sqt.5708.3
	V.DPQHASGAQERLENIVNQAIYGLR.-	2	1	4.0143	VL_0002924_RM_SolDig_02_170128050303.sqt.6371.3
	T.LLIEPKPQEPTK.H	12	6	3.8721	VL_0002924_RM_SolDig_02_170128050303.sqt.2532.2
	L.LIEPKPQEPTK.H	11	6	3.4948	VL_0002924_RM_SolDig_02_170128050303.sqt.2692.2
	P.LAYHHYDPDKR.V	15	1	3.8394	VL_0002923_RM_SolDig_01_170128035302.sqt.2641.2
	T.FVWPGHDIFGQAAFR.R	2	1	3.5693	VL_0002923_RM_SolDig_01_170128035302.sqt.5937.3
	R.RQSIDPEDLFYGHVG.A	1	1	2.5973	VL_0002923_RM_SolDig_01_170128035302.sqt.5021.2
	T.TGGMNFDAK.V	1	1	1.9961	VL_0002923_RM_SolDig_01_170128035302.sqt.3062.2
	F.LVQYGLQNEIR.V	2	1	2.7596	VL_0002923_RM_SolDig_01_170128035302.sqt.3559.2
	I.PAIRYEGPQSDNPLAYHHYDPDKR.V	1	1	4.6315	VL_0002924_RM_SolDig_02_170128050303.sqt.3652.4
	M.SYFEHIPAIRYEGPQSDNPLAYHHYDPDKR.V	13	1	5.8186	VL_0002924_RM_SolDig_02_170128050303.sqt.3981.4
	I.GFKGALLIEPKPQEPTK.H	2	1	3.9919	VL_0002924_RM_SolDig_02_170128050303.sqt.3653.3
	G.TANLFSHPR.F	4	1	2.6852	VL_0002924_RM_SolDig_02_170128050303.sqt.5274.2
	N.IVNQAIYGLR.-	2	1	2.9966	VL_0002923_RM_SolDig_01_170128035302.sqt.3501.2
	F.LSM(+15.994900)VVEHK.H	2	1	2.6653	VL_0002923_RM_SolDig_01_170128035302.sqt.2119.2
	R.IAVCYWH.T	3	1	2.1162	VL_0002924_RM_SolDig_02_170128050303.sqt.3577.2
	L.TLAFYEILR.H	2	1	2.4283	VL_0002923_RM_SolDig_01_170128035302.sqt.6063.2
	F.LSMVVEHK.H	3	1	2.453	VL_0002924_RM_SolDig_02_170128050303.sqt.2862.2
	F.TTGGMNFDAK.V	2	1	2.5024	VL_0002924_RM_SolDig_02_170128050303.sqt.2030.2
	G.VFGSVDANR.G	2	1	2.2026	VL_0002923_RM_SolDig_01_170128035302.sqt.2035.2
	R.QSIDPEDLFYGHVGAIDVL.A	1	1	4.1338	VL_0002923_RM_SolDig_01_170128035302.sqt.7314.2
	A.IDVLALALER.A	2	1	3.0353	VL_0002924_RM_SolDig_02_170128050303.sqt.6149.2
	D.AAFEFFTK.L	2	1	1.9901	VL_0002923_RM_SolDig_01_170128035302.sqt.5139.2
	F.LSMVVEHKHR.I	2	1	3.4123	VL_0002923_RM_SolDig_01_170128035302.sqt.2005.2
	R.VNIEANHATLAGHSFHHEIANAFALGVFGSVDAN.R	1	1	4.9502	VL_0002924_RM_SolDig_02_170128050303.sqt.5591.4
	F.KGALLIEPKPQEPTK.H	1	1	3.6229	VL_0002923_RM_SolDig_01_170128035302.sqt.2112.3
	R.GVDPQHASGAQ.E	1	1	2.8728	VL_0002923_RM_SolDig_01_170128035302.sqt.932.2
	A.QWDDAFGR.K	3	1	2.1502	VL_0002924_RM_SolDig_02_170128050303.sqt.4100.2
	G.AIDVLALALER.A	1	1	2.7478	VL_0002923_RM_SolDig_01_170128035302.sqt.6444.2
	V.CHALDATHR.L	1	1	1.9905	VL_0002924_RM_SolDig_02_170128050303.sqt.7306.2
	Q.PGDALER.A	7	1	2.5471	VL_0002923_RM_SolDig_01_170128035302.sqt.2194.2
	L.LWGTANLFSHPR.F	9	1	3.5386	VL_0002923_RM_SolDig_01_170128035302.sqt.5316.2
	A.YHHYDPDKR.V	5	1	3.3766	VL_0002923_RM_SolDig_01_170128035302.sqt.818.3
	Y.AQWDDAFGRK.I	2	1	2.6918	VL_0002923_RM_SolDig_01_170128035302.sqt.3556.2
	F.ALGVFGSVDANR.G	4	1	2.961	VL_0002924_RM_SolDig_02_170128050303.sqt.3833.2
	V.LGKTLAEHLR.I	1	1	3.2489	VL_0002924_RM_SolDig_02_170128050303.sqt.2100.2
	R.KILAGGYTLESLAADAL.A	2	1	3.3121	VL_0002923_RM_SolDig_01_170128035302.sqt.6777.2
	Y.AQWDDAFGR.K	2	1	1.8945	VL_0002924_RM_SolDig_02_170128050303.sqt.4211.2
	E.PKPQEPTK.H	3	6	2.2605	VL_0002923_RM_SolDig_01_170128035302.sqt.2744.2
	K.LGTPFYTFHDTDVAPEGDSLREYAAN.F	1	1	4.5303	VL_0002923_RM_SolDig_01_170128035302.sqt.5069.3
	L.SMVVEHK.H	6	1	2.072	VL_0002924_RM_SolDig_02_170128050303.sqt.2780.2
	R.RQSIDPEDLFYGHVGAIDVLAL.A	4	1	3.2818	VL_0002924_RM_SolDig_02_170128050303.sqt.7224.2
	V.LWGGREGYETLLNTDLKR.E	1	1	3.4435	VL_0002923_RM_SolDig_01_170128035302.sqt.5801.2
	A.DAAFEFFTK.L	2	1	2.225	VL_0002923_RM_SolDig_01_170128035302.sqt.5138.2
	V.QYGLQNEIR.V	2	1	2.5886	VL_0002923_RM_SolDig_01_170128035302.sqt.5998.2
	G.GENYVLWGGR.E	2	6	2.3388	VL_0002923_RM_SolDig_01_170128035302.sqt.4184.2
	Y.FEHIPAIR.Y	4	1	1.8112	VL_0002924_RM_SolDig_02_170128050303.sqt.4294.2
	A.FEFFTK.L	4	1	2.4087	VL_0002924_RM_SolDig_02_170128050303.sqt.4888.2
	A.RGVDPQHASGAQER.L	2	1	2.8927	VL_0002924_RM_SolDig_02_170128050303.sqt.772.3
	R.FAAGAATNPNPDVFAWAATQVCHALDA.T	1	1	2.4616	VL_0002924_RM_SolDig_02_170128050303.sqt.8244.2
	T.ANLFSHPR.F	3	1	2.2376	VL_0002923_RM_SolDig_01_170128035302.sqt.5198.2
	A.PEGDSLR.E	9	1	2.1366	VL_0002923_RM_SolDig_01_170128035302.sqt.3235.2
	A.YHHYDPDK.R	2	1	2.4192	VL_0002923_RM_SolDig_01_170128035302.sqt.801.2
	L.SM(+15.994900)VVEHK.H	1	1	1.9478	VL_0002923_RM_SolDig_01_170128035302.sqt.3022.2
	Y.ETLLNTDLKR.E	3	1	2.8998	VL_0002924_RM_SolDig_02_170128050303.sqt.3965.2
	L.WGGREGYETLLNTDLKR.E	1	1	3.1702	VL_0002924_RM_SolDig_02_170128050303.sqt.5706.2
	Q.VCHALDATHR.L	5	1	2.2111	VL_0002923_RM_SolDig_01_170128035302.sqt.7294.2
	D.NPLAYHHYDPDK.R	1	1	3.1554	VL_0002923_RM_SolDig_01_170128035302.sqt.2832.2
	P.WQQPGDALER.A	2	1	2.4598	VL_0002924_RM_SolDig_02_170128050303.sqt.2735.2
	W.DDAFGRK.I	2	1	2.0986	VL_0002923_RM_SolDig_01_170128035302.sqt.3509.2
	R.VNIEANHATLAGHSFHHEIANAFA.L	1	1	3.6169	VL_0002924_RM_SolDig_02_170128050303.sqt.3486.3
	P.QHASGAQER.L	2	1	2.0558	VL_0002923_RM_SolDig_01_170128035302.sqt.931.2
	E.TLLNTDLKR.E	2	1	2.528	VL_0002924_RM_SolDig_02_170128050303.sqt.4318.2
	L.FGSVDANR.G	2	6	1.9482	VL_0002924_RM_SolDig_02_170128050303.sqt.5259.2
	T.LLNTDLKR.E	3	1	2.4442	VL_0002923_RM_SolDig_01_170128035302.sqt.3927.2
	P.KPQEPTK.H	1	6	2.6922	VL_0002924_RM_SolDig_02_170128050303.sqt.2562.2
	L.IEPKPQEPTK.H	9	6	2.5469	VL_0002923_RM_SolDig_01_170128035302.sqt.2455.2
	D.TDVAPEGDSLREYAANFAR.M	1	1	2.4965	VL_0002923_RM_SolDig_01_170128035302.sqt.5844.2
	D.VLALALER.A	2	1	2.175	VL_0002923_RM_SolDig_01_170128035302.sqt.3895.2
	R.YAQWDDAFGRKILAGGYTLESLAADALAR.G	6	1	7.908	VL_0002924_RM_SolDig_02_170128050303.sqt.8142.3
	R.VNIEANHATLAGHSFHHEIANAFALGVFGSVDANR.G	175	1	10.1886	VL_0002924_RM_SolDig_02_170128050303.sqt.4963.3
	R.HGGFTTGGM(+15.994900)NFDAK.V	4	1	5.4706	VL_0002923_RM_SolDig_01_170128035302.sqt.2973.2
	R.HGGFTTGGMNFDAK.V	85	1	6.082	VL_0002924_RM_SolDig_02_170128050303.sqt.3703.2
	K.LGTPFYTFHDTDVAPEGDSLR.E	108	1	6.1464	VL_0002923_RM_SolDig_01_170128035302.sqt.4902.2
	K.HQYDYDVATVHGFLVQYGLQNEIR.V	100	1	8.4463	VL_0002923_RM_SolDig_01_170128035302.sqt.5925.3
	R.FAAGAATNPNPDVFAWAATQVCHALDATHR.L	82	1	8.4708	VL_0002924_RM_SolDig_02_170128050303.sqt.7209.3
	R.IAVCYWHTFVWPGHDIFGQAAFR.R	79	1	7.4863	VL_0002923_RM_SolDig_01_170128035302.sqt.6683.3
	R.YEGPQSDNPLAYHHYDPDK.R	4	1	5.7862	VL_0002924_RM_SolDig_02_170128050303.sqt.2649.3
	K.ILAGGYTLESLAADALAR.G	66	1	5.1385	VL_0002924_RM_SolDig_02_170128050303.sqt.10092.2
	R.YEGPQSDNPLAYHHYDPDKR.V	57	1	5.4236	VL_0002924_RM_SolDig_02_170128050303.sqt.2504.2
	R.KILAGGYTLESLAADALAR.G	48	1	6.0896	VL_0002924_RM_SolDig_02_170128050303.sqt.6274.2
	K.GALLIEPKPQEPTKHQYDYDVATVHGFLVQYGLQNEIR.V	30	1	7.757	VL_0002924_RM_SolDig_02_170128050303.sqt.5952.3
	R.GDPQNGWDTDQFPNSVEELTLAFYEILR.H	4	1	6.531	VL_0002924_RM_SolDig_02_170128050303.sqt.10091.3
	R.RQSIDPEDLFYGHVGAIDVLALALER.A	71	1	8.3444	VL_0002923_RM_SolDig_01_170128035302.sqt.8887.3
	R.MKADAAFEFFTKLGTPFYTFHDTDVAPEGDSLREYAANFAR.M	3	1	6.9492	VL_0002923_RM_SolDig_01_170128035302.sqt.7384.5
	-.MSYFEHIPAIR.Y	7	1	3.4272	VL_0002923_RM_SolDig_01_170128035302.sqt.4445.2
	R.IGFKGALLIEPKPQEPTKHQYDYDVATVHGFLVQYGLQNEIR.V	1	1	6.2107	VL_0002923_RM_SolDig_01_170128035302.sqt.6138.4
	R.M(+15.994900)KADAAFEFFTK.L	6	1	5.0256	VL_0002923_RM_SolDig_01_170128035302.sqt.4475.2
	R.EGYETLLNTDLK.R	7	1	3.8054	VL_0002923_RM_SolDig_01_170128035302.sqt.4605.2
	R.MKADAAFEFFTK.L	121	1	4.7254	VL_0002923_RM_SolDig_01_170128035302.sqt.8125.2
	K.LGGENYVLWGGR.E	53	6	4.1252	VL_0002923_RM_SolDig_01_170128035302.sqt.6156.2
	R.QSIDPEDLFYGHVGAIDVLALALER.A	36	1	5.9863	VL_0002924_RM_SolDig_02_170128050303.sqt.8500.3
	-.M(+15.994900)SYFEHIPAIR.Y	4	1	3.703	VL_0002923_RM_SolDig_01_170128035302.sqt.3903.3
	K.LGTPFYTFHDTDVAPEGDSLREYAANFAR.M	14	1	5.0756	VL_0002924_RM_SolDig_02_170128050303.sqt.5656.3
	R.YEGPQSDNPLAYHHYDPDKRVLGK.T	6	1	4.9778	VL_0002924_RM_SolDig_02_170128050303.sqt.2725.4
	K.GALLIEPKPQEPTK.H	39	1	4.5194	VL_0002923_RM_SolDig_01_170128035302.sqt.3636.2
	R.LLWGTANLFSHPR.F	99	1	3.9823	VL_0002924_RM_SolDig_02_170128050303.sqt.5272.2
	R.QRYAQWDDAFGRKILAGGYTLESLAADALAR.G	5	1	5.7699	VL_0002924_RM_SolDig_02_170128050303.sqt.7651.5
	R.FAAGAATNPNPDVFAWAATQVCHALDATHRLGGENYVLWGGR.E	5	1	7.6912	VL_0002923_RM_SolDig_01_170128035302.sqt.8232.5
	R.QRYAQWDDAFGR.K	3	1	4.0424	VL_0002924_RM_SolDig_02_170128050303.sqt.3534.2
	R.QRYAQWDDAFGRK.I	6	1	4.3674	VL_0002924_RM_SolDig_02_170128050303.sqt.2900.3
	R.GVDPQHASGAQERLENIVNQAIYGLR.-	4	1	4.314	VL_0002923_RM_SolDig_01_170128035302.sqt.6464.3
	R.IGFKGALLIEPKPQEPTK.H	2	1	4.3715	VL_0002924_RM_SolDig_02_170128050303.sqt.3667.2
	R.LENIVNQAIYGLR.-	67	1	4.2465	VL_0002924_RM_SolDig_02_170128050303.sqt.5522.3
	R.M(+15.994900)KADAAFEFFTKLGTPFYTFHDTDVAPEGDSLREYAANFAR.M	1	1	6.0739	VL_0002924_RM_SolDig_02_170128050303.sqt.6919.5
	K.ADAAFEFFTK.L	62	1	2.9983	VL_0002923_RM_SolDig_01_170128035302.sqt.6888.2
	R.EGYETLLNTDLKR.E	31	1	4.2917	VL_0002923_RM_SolDig_01_170128035302.sqt.3916.2
	R.GVDPQHASGAQER.L	27	1	3.5149	VL_0002923_RM_SolDig_01_170128035302.sqt.992.3
	R.FLSM(+15.994900)VVEHK.H	5	1	2.9229	VL_0002924_RM_SolDig_02_170128050303.sqt.2014.2
	K.VRRQSIDPEDLFYGHVGAIDVLALALER.A	1	1	5.2582	VL_0002924_RM_SolDig_02_170128050303.sqt.7158.3
	R.FLSMVVEHKHR.I	1	1	3.7651	VL_0002924_RM_SolDig_02_170128050303.sqt.1915.2
	R.KILAGGYTLESLAADALARGVDPQHASGAQERLENIVNQAIYGLR.-	1	1	5.8061	VL_0002923_RM_SolDig_01_170128035302.sqt.8047.5
	R.RPWQQPGDALER.A	28	1	4.0596	VL_0002923_RM_SolDig_01_170128035302.sqt.2269.2
	R.VLGKTLAEHLR.I	3	1	4.0292	VL_0002924_RM_SolDig_02_170128050303.sqt.2102.3
	R.FLSMVVEHK.H	18	1	2.9033	VL_0002924_RM_SolDig_02_170128050303.sqt.2937.2
	R.YAQWDDAFGRK.I	10	1	3.2131	VL_0002923_RM_SolDig_01_170128035302.sqt.3490.3
	R.YAQWDDAFGR.K	15	1	2.7216	VL_0002923_RM_SolDig_01_170128035302.sqt.4960.2
	R.AAVLVENDR.L	2	1	2.5975	VL_0002923_RM_SolDig_01_170128035302.sqt.1812.2
	R.FLSMVVEHKHRIGFKGALLIEPKPQEPTK.H	1	1	4.5472	VL_0002924_RM_SolDig_02_170128050303.sqt.3549.4
	R.YAQWDDAFGRKILAGGYTLESLAADALARGVDPQHASGAQER.L	2	1	4.5784	VL_0002923_RM_SolDig_01_170128035302.sqt.7983.5
	R.IAVCYWHTFVWPGHDIFGQAAFRRPWQQPGDALER.A	2	1	5.1929	VL_0002923_RM_SolDig_01_170128035302.sqt.6315.4
	R.EYAANFAR.M	6	1	1.8956	VL_0002923_RM_SolDig_01_170128035302.sqt.2661.2
	R.LGGENYVLWGGREGYETLLNTDLK.R	2	1	5.7905	VL_0002923_RM_SolDig_01_170128035302.sqt.6269.3
	K.ILAGGYTLESLAADALARGVDPQHASGAQER.L	3	1	4.5951	VL_0002923_RM_SolDig_01_170128035302.sqt.6578.4
	R.MVDYLGERQQASGVR.L	2	1	2.5513	VL_0002923_RM_SolDig_01_170128035302.sqt.2684.2
	R.LGGENYVLWGGREGYETLLNTDLKRER.D	4	1	3.7038	VL_0002923_RM_SolDig_01_170128035302.sqt.5535.5
	R.AAVLVENDRLDALR.R	28	1	3.2438	VL_0002923_RM_SolDig_01_170128035302.sqt.3576.2
	K.TLAEHLRIAVCYWHTFVWPGHDIFGQAAFR.R	2	1	3.9905	VL_0002924_RM_SolDig_02_170128050303.sqt.7537.5
	R.VLGKTLAEHLRIAVCYWHTFVWPGHDIFGQAAFR.R	5	1	4.3398	VL_0002923_RM_SolDig_01_170128035302.sqt.8040.6
	K.ILAGGYTLESLAADALARGVDPQHASGAQERLENIVNQAIYGLR.-	3	1	5.2165	VL_0002924_RM_SolDig_02_170128050303.sqt.8284.5
	R.M(+15.994900)VDYLGER.Q	5	1	2.1716	VL_0002924_RM_SolDig_02_170128050303.sqt.2619.2
	R.MVDYLGER.Q	28	1	2.3157	VL_0002923_RM_SolDig_01_170128035302.sqt.3619.2
	R.LLWGTANLFSHPRFAAGAATNPNPDVFAWAATQVCHALDATHR.L	2	1	4.7231	VL_0002924_RM_SolDig_02_170128050303.sqt.7750.5
	K.TLAEHLR.I	23	1	1.9441	VL_0002924_RM_SolDig_02_170128050303.sqt.1901.2
	R.AAVLVENDRLDALRR.Q	8	1	3.2078	VL_0002924_RM_SolDig_02_170128050303.sqt.3134.4
	R.ARMKADAAFEFFTK.L	1	1	1.953	VL_0002923_RM_SolDig_01_170128035302.sqt.10050.2
	R.EYAANFARMVDYLGERQQASGVRLLWGTANLFSHPR.F	1	1	3.0662	VL_0002924_RM_SolDig_02_170128050303.sqt.7049.5
	R.QQASGVRLLWGTANLFSHPR.F	2	1	3.2442	VL_0002923_RM_SolDig_01_170128035302.sqt.5798.4
	R.ERDQFAR.F	6	1	2.645	VL_0002923_RM_SolDig_01_170128035302.sqt.1123.2
	A.AVLVENDRLDALR.R	3	1	3.1656	VL_0002924_RM_SolDig_02_170128050303.sqt.3918.2
	F.TTGGM(+15.994900)NFDAK.V	1	1	1.8818	VL_0002924_RM_SolDig_02_170128050303.sqt.1114.2
	A.VLVENDR.L	2	1	1.6864	VL_0002923_RM_SolDig_01_170128035302.sqt.1693.2
	K.LGTPFYTFHDTDVAPE.G	1	1	3.0749	VL_0002924_RM_SolDig_02_170128050303.sqt.4944.2
	F.YTFHDTDVAPEGDSLREYAANFAR.M	1	1	3.0619	VL_0002924_RM_SolDig_02_170128050303.sqt.4831.3
	F.EHIPAIR.Y	2	1	1.9066	VL_0002923_RM_SolDig_01_170128035302.sqt.1813.2
	R.VNIEANHATLAGHSFHHEIANAFALGVFGSVDANRG.D	1	1	4.7686	VL_0002923_RM_SolDig_01_170128035302.sqt.5013.3
	Q.WDDAFGRK.I	2	1	2.4529	VL_0002924_RM_SolDig_02_170128050303.sqt.3363.2
	E.RDQFAR.F	2	1	2.3305	VL_0002923_RM_SolDig_01_170128035302.sqt.983.2
	E.SLAADALAR.G	2	1	2.1764	VL_0002924_RM_SolDig_02_170128050303.sqt.2366.2
	H.YDPDKR.V	2	1	1.6621	VL_0002924_RM_SolDig_02_170128050303.sqt.670.2
	M.VVEHKHR.I	1	1	1.7629	VL_0002923_RM_SolDig_01_170128035302.sqt.2015.2
	H.HYDPDKR.V	2	1	1.6787	VL_0002923_RM_SolDig_01_170128035302.sqt.731.2
	L.ENIVNQAIYGLR.-	1	1	2.0927	VL_0002924_RM_SolDig_02_170128050303.sqt.5540.2
	R.HGGFTTGGMN.F	1	1	1.9005	VL_0002924_RM_SolDig_02_170128050303.sqt.1888.2
	K.GALLIEPKPQEPTKHQYDYDVA.T	1	1	3.3384	VL_0002923_RM_SolDig_01_170128035302.sqt.3499.3
	W.QQPGDALER.A	2	1	2.0878	VL_0002924_RM_SolDig_02_170128050303.sqt.1511.2
	G.GREGYETLLNTDLKR.E	1	1	3.5549	VL_0002923_RM_SolDig_01_170128035302.sqt.3487.3
	V.DYLGERQQASGVR.L	1	1	2.2047	VL_0002924_RM_SolDig_02_170128050303.sqt.2566.2
	M.VDYLGER.Q	1	1	1.6214	VL_0002923_RM_SolDig_01_170128035302.sqt.3047.2
	K.LGTPFYTFH.D	1	1	1.6484	VL_0002923_RM_SolDig_01_170128035302.sqt.4760.2
	R.VNIEANHATLAGHSFHHEIANAFALGVF.G	2	1	2.4287	VL_0002924_RM_SolDig_02_170128050303.sqt.5246.3
	V.LVENDRLDALR.R	1	1	2.8683	VL_0002924_RM_SolDig_02_170128050303.sqt.3607.2
	Q.WDDAFGR.K	1	1	1.6555	VL_0002923_RM_SolDig_01_170128035302.sqt.3262.2
	Q.QPGDALER.A	1	1	1.3767	VL_0002924_RM_SolDig_02_170128050303.sqt.1309.2
	V.DYLGERQQASGVRLLWGTANLFSHPR.F	1	1	4.0647	VL_0002923_RM_SolDig_01_170128035302.sqt.6247.4
	K.HQYDYDVATVHGFLVQYGLQNEIRVNIEANHATLAGHSFHHEIANAF.A	1	1	3.2782	VL_0002924_RM_SolDig_02_170128050303.sqt.6112.6
	R.MVDYLGERQQASGVRLLWGTANLFSHPR.F	1	1	3.7263	VL_0002923_RM_SolDig_01_170128035302.sqt.6177.4
	R.RPWQQPGDALERAR.M	1	1	3.5414	VL_0002923_RM_SolDig_01_170128035302.sqt.2246.3
B5YVL8	4	440	49616.4	12	99	0.25	307.645	Xylose isomerase OS=Escherichia coli O157:H7 (strain EC4115 / EHEC) GN=xylA PE=3 SV=1 : Q7A9X4 Xylose isomerase OS=Escherichia coli O157:H7 GN=xylA PE=3 SV=1
	T.LLIEPKPQEPTK.H	12	6	3.8721	VL_0002924_RM_SolDig_02_170128050303.sqt.2532.2
	L.LIEPKPQEPTK.H	11	6	3.4948	VL_0002924_RM_SolDig_02_170128050303.sqt.2692.2
	E.PKPQEPTK.H	3	6	2.2605	VL_0002923_RM_SolDig_01_170128035302.sqt.2744.2
	G.GENYVLWGGR.E	2	6	2.3388	VL_0002923_RM_SolDig_01_170128035302.sqt.4184.2
	L.FGSVDANR.G	2	6	1.9482	VL_0002924_RM_SolDig_02_170128050303.sqt.5259.2
	P.KPQEPTK.H	1	6	2.6922	VL_0002924_RM_SolDig_02_170128050303.sqt.2562.2
	L.IEPKPQEPTK.H	9	6	2.5469	VL_0002923_RM_SolDig_01_170128035302.sqt.2455.2
	K.LGGENYVLWGGR.E	53	6	4.1252	VL_0002923_RM_SolDig_01_170128035302.sqt.6156.2
	H.HYNPDELVLGK.R	2	5	4.2568	VL_0002923_RM_SolDig_01_170128035302.sqt.3257.2
	K.HQYDYDAATVYGFLK.Q	1	5	6.0012	VL_0002924_RM_SolDig_02_170128050303.sqt.5011.2
	K.LHVPFYCFHDVDVSPEGASLK.E	2	5	4.4639	VL_0002923_RM_SolDig_01_170128035302.sqt.4951.3
	R.YGAGAATNPDPEVFSWAATQVVTAMEATHK.L	1	5	3.4228	VL_0002924_RM_SolDig_02_170128050303.sqt.7881.3
B7N1L9	4	440	49669.5	12	99	0.25	307.645	Xylose isomerase OS=Escherichia coli O81 (strain ED1a) GN=xylA PE=3 SV=1 : B1LJC7 Xylose isomerase OS=Escherichia coli (strain SMS-3-5 / SECEC) GN=xylA PE=3 SV=1 : A8A623 Xylose isomerase OS=Escherichia coli O9:H4 (strain HS) GN=xylA PE=3 SV=1 : B7NP65 Xylose isomerase OS=Escherichia coli O7:K1 (strain IAI39 / ExPEC) GN=xylA PE=3 SV=1 : B7MES1 Xylose isomerase OS=Escherichia coli O45:K1 (strain S…
	T.LLIEPKPQEPTK.H	12	6	3.8721	VL_0002924_RM_SolDig_02_170128050303.sqt.2532.2
	L.LIEPKPQEPTK.H	11	6	3.4948	VL_0002924_RM_SolDig_02_170128050303.sqt.2692.2
	E.PKPQEPTK.H	3	6	2.2605	VL_0002923_RM_SolDig_01_170128035302.sqt.2744.2
	G.GENYVLWGGR.E	2	6	2.3388	VL_0002923_RM_SolDig_01_170128035302.sqt.4184.2
	L.FGSVDANR.G	2	6	1.9482	VL_0002924_RM_SolDig_02_170128050303.sqt.5259.2
	P.KPQEPTK.H	1	6	2.6922	VL_0002924_RM_SolDig_02_170128050303.sqt.2562.2
	L.IEPKPQEPTK.H	9	6	2.5469	VL_0002923_RM_SolDig_01_170128035302.sqt.2455.2
	K.LGGENYVLWGGR.E	53	6	4.1252	VL_0002923_RM_SolDig_01_170128035302.sqt.6156.2
	H.HYNPDELVLGK.R	2	5	4.2568	VL_0002923_RM_SolDig_01_170128035302.sqt.3257.2
	K.HQYDYDAATVYGFLK.Q	1	5	6.0012	VL_0002924_RM_SolDig_02_170128050303.sqt.5011.2
	K.LHVPFYCFHDVDVSPEGASLK.E	2	5	4.4639	VL_0002923_RM_SolDig_01_170128035302.sqt.4951.3
	R.YGAGAATNPDPEVFSWAATQVVTAMEATHK.L	1	5	3.4228	VL_0002924_RM_SolDig_02_170128050303.sqt.7881.3
A7ZTB2	4	440	49683.5	12	99	0.25	307.645	Xylose isomerase OS=Escherichia coli O139:H28 (strain E24377A / ETEC) GN=xylA PE=3 SV=1 : B6I3D6 Xylose isomerase OS=Escherichia coli (strain SE11) GN=xylA PE=3 SV=1
	T.LLIEPKPQEPTK.H	12	6	3.8721	VL_0002924_RM_SolDig_02_170128050303.sqt.2532.2
	L.LIEPKPQEPTK.H	11	6	3.4948	VL_0002924_RM_SolDig_02_170128050303.sqt.2692.2
	E.PKPQEPTK.H	3	6	2.2605	VL_0002923_RM_SolDig_01_170128035302.sqt.2744.2
	G.GENYVLWGGR.E	2	6	2.3388	VL_0002923_RM_SolDig_01_170128035302.sqt.4184.2
	L.FGSVDANR.G	2	6	1.9482	VL_0002924_RM_SolDig_02_170128050303.sqt.5259.2
	P.KPQEPTK.H	1	6	2.6922	VL_0002924_RM_SolDig_02_170128050303.sqt.2562.2
	L.IEPKPQEPTK.H	9	6	2.5469	VL_0002923_RM_SolDig_01_170128035302.sqt.2455.2
	K.LGGENYVLWGGR.E	53	6	4.1252	VL_0002923_RM_SolDig_01_170128035302.sqt.6156.2
	H.HYNPDELVLGK.R	2	5	4.2568	VL_0002923_RM_SolDig_01_170128035302.sqt.3257.2
	K.HQYDYDAATVYGFLK.Q	1	5	6.0012	VL_0002924_RM_SolDig_02_170128050303.sqt.5011.2
	K.LHVPFYCFHDVDVSPEGASLK.E	2	5	4.4639	VL_0002923_RM_SolDig_01_170128035302.sqt.4951.3
	R.YGAGAATNPDPEVFSWAATQVVTAMEATHK.L	1	5	3.4228	VL_0002924_RM_SolDig_02_170128050303.sqt.7881.3
contaminant_KERATIN08	5	469	50449.7	5	9	0.07	21.184
	K.TRLEQEIATYR.R	1	5	3.7323	VL_0002923_RM_SolDig_01_170128035302.sqt.3227.2
	K.VTM(+15.994900)QNLNDR.L	2	3	2.4877	VL_0002924_RM_SolDig_02_170128050303.sqt.1037.2
	K.VTMQNLNDR.L	2	3	2.4081	VL_0002923_RM_SolDig_01_170128035302.sqt.2025.2
	R.LASYLDK.V	2	7	2.1712	VL_0002923_RM_SolDig_01_170128035302.sqt.2132.2
	R.LAADDFR.T	2	6	1.8773	VL_0002924_RM_SolDig_02_170128050303.sqt.2180.2
contaminant_KERATIN03	5	593	59464.9	31	70	0.51	261.596	; Additional IDs concatenated into MaxParsimony group: contaminant_KERATIN08, contaminant_KERATIN12, contaminant_KERATIN07, contaminant_KERATIN06; Additional IDs concatenated into MaxParsimony group: contaminant_KERATIN08, contaminant_KERATIN12, contaminant_KERATIN07, contaminant_KERATIN06
	K.VTM(+15.994900)QNLNDR.L	2	3	2.4877	VL_0002924_RM_SolDig_02_170128050303.sqt.1037.2
	K.VTMQNLNDR.L	2	3	2.4081	VL_0002923_RM_SolDig_01_170128035302.sqt.2025.2
	R.LASYLDK.V	2	7	2.1712	VL_0002923_RM_SolDig_01_170128035302.sqt.2132.2
	R.LAADDFR.T	2	6	1.8773	VL_0002924_RM_SolDig_02_170128050303.sqt.2180.2
	K.ELTTEIDNNIEQISSYK.S	3	1	3.1194	VL_0002924_RM_SolDig_02_170128050303.sqt.5397.2
	R.AETECQNTEYQQLLDIK.I	2	1	5.986	VL_0002924_RM_SolDig_02_170128050303.sqt.4559.2
	K.SKELTTEIDNNIEQISSYK.S	2	1	6.1539	VL_0002923_RM_SolDig_01_170128035302.sqt.4888.2
	K.TIDDLKNQILNLTTDNANILLQIDNAR.L	4	1	5.7788	VL_0002923_RM_SolDig_01_170128035302.sqt.7906.3
	K.ADLEM(+15.994900)QIESLTEELAYLK.K	3	1	5.6297	VL_0002924_RM_SolDig_02_170128050303.sqt.8557.2
	Q.YEQLAEQNRK.D	2	1	2.6368	VL_0002924_RM_SolDig_02_170128050303.sqt.1559.2
	R.SGGGGGGGGCGGGGGVSSLR.I	1	1	5.7664	VL_0002924_RM_SolDig_02_170128050303.sqt.1461.2
	R.NVSTGDVNVEMNAAPGVDLTQLLNNMR.S	3	1	6.6605	VL_0002924_RM_SolDig_02_170128050303.sqt.7152.2
	R.NVSTGDVNVEM(+15.994900)NAAPGVDLTQLLNNM(+15.994900)R.S	5	1	5.7262	VL_0002923_RM_SolDig_01_170128035302.sqt.5784.2
	K.GSLGGGFSSGGFSGGSFSR.G	2	1	4.7416	VL_0002923_RM_SolDig_01_170128035302.sqt.4198.2
	K.NQILNLTTDNANILLQIDNAR.L	4	1	5.4102	VL_0002924_RM_SolDig_02_170128050303.sqt.6517.2
	K.ADLEM(+15.994900)QIESLTEELAYLKK.N	3	1	6.2393	VL_0002923_RM_SolDig_01_170128035302.sqt.7626.3
	R.YCVQLSQIQAQISALEEQLQQIR.A	1	1	3.6722	VL_0002923_RM_SolDig_01_170128035302.sqt.8433.2
	R.SQYEQLAEQNRK.D	4	1	3.7313	VL_0002924_RM_SolDig_02_170128050303.sqt.1564.2
	K.NHEEEMKDLR.N	2	1	3.8067	VL_0002923_RM_SolDig_01_170128035302.sqt.1170.3
	K.KNHEEEMKDLR.N	2	1	3.6027	VL_0002923_RM_SolDig_01_170128035302.sqt.1042.3
	R.NVQALEIELQSQLALK.Q	3	1	5.5619	VL_0002923_RM_SolDig_01_170128035302.sqt.6468.2
	K.ADLEMQIESLTEELAYLK.K	2	1	3.6208	VL_0002924_RM_SolDig_02_170128050303.sqt.8479.2
	R.ALEESNYELEGK.I	2	1	3.5763	VL_0002923_RM_SolDig_01_170128035302.sqt.2752.2
	R.SLLEGEGSSGGGGR.G	2	1	3.0395	VL_0002924_RM_SolDig_02_170128050303.sqt.1963.2
	K.KNHEEEM(+15.994900)KDLR.N	1	1	3.4714	VL_0002923_RM_SolDig_01_170128035302.sqt.695.3
	K.QSLEASLAETEGR.Y	2	1	3.089	VL_0002924_RM_SolDig_02_170128050303.sqt.3408.2
	R.NVSTGDVNVEM(+15.994900)NAAPGVDLTQLLNNMR.S	1	1	3.6715	VL_0002923_RM_SolDig_01_170128035302.sqt.6890.3
	K.IRLENEIQTYR.S	2	1	3.4663	VL_0002923_RM_SolDig_01_170128035302.sqt.3130.2
	R.QSVEADINGLRR.V	2	1	3.7413	VL_0002924_RM_SolDig_02_170128050303.sqt.2747.3
	K.NHEEEM(+15.994900)KDLR.N	1	1	1.9499	VL_0002923_RM_SolDig_01_170128035302.sqt.1186.3
	R.RVLDELTLTK.A	1	1	2.4576	VL_0002924_RM_SolDig_02_170128050303.sqt.3342.2
contaminant_KERATIN06	5	456	49119	3	5	0.05	11.612
	K.TRLEQEIATYR.R	1	5	3.7323	VL_0002923_RM_SolDig_01_170128035302.sqt.3227.2
	R.LASYLDK.V	2	7	2.1712	VL_0002923_RM_SolDig_01_170128035302.sqt.2132.2
	R.LAADDFR.T	2	6	1.8773	VL_0002924_RM_SolDig_02_170128050303.sqt.2180.2
contaminant_KERATIN07	5	473	50864.8	3	5	0.05	11.612
	K.TRLEQEIATYR.R	1	5	3.7323	VL_0002923_RM_SolDig_01_170128035302.sqt.3227.2
	R.LASYLDK.V	2	7	2.1712	VL_0002923_RM_SolDig_01_170128035302.sqt.2132.2
	R.LAADDFR.T	2	6	1.8773	VL_0002924_RM_SolDig_02_170128050303.sqt.2180.2
contaminant_KERATIN02	5	622	61931.8	12	21	0.34	78.275
	R.LASYLDK.V	2	7	2.1712	VL_0002923_RM_SolDig_01_170128035302.sqt.2132.2
	T.SGGGGGGGLGSGGSIR.S	2	1	5.0864	VL_0002923_RM_SolDig_01_170128035302.sqt.1573.2
	R.GGSGGSHGGGSGFGGESGGSYGGGEEASGSGGGYGGGSGK.S	2	1	9.0458	VL_0002924_RM_SolDig_02_170128050303.sqt.1834.3
	R.GGGGSFGYSYGGGSGGGFSASSLGGGFGGGSR.G	3	1	6.6539	VL_0002923_RM_SolDig_01_170128035302.sqt.4948.2
	R.GGSGGSYGGGGSGGGYGGGSGSR.G	2	1	6.041	VL_0002924_RM_SolDig_02_170128050303.sqt.1105.2
	R.KDIENQYETQITQIEHEVSSSGQEVQSSAK.E	1	1	2.3928	VL_0002923_RM_SolDig_01_170128035302.sqt.5520.3
	K.VQALEEANNDLENK.I	1	1	2.9266	VL_0002923_RM_SolDig_01_170128035302.sqt.2840.2
	K.KGPAAIQK.N	2	1	3.0333	VL_0002924_RM_SolDig_02_170128050303.sqt.759.2
	K.TLLDIDNTR.M	2	1	2.4968	VL_0002923_RM_SolDig_01_170128035302.sqt.3570.2
	K.NYSPYYNTIDDLKDQIVDLTVGNNK.T	1	1	2.2529	VL_0002923_RM_SolDig_01_170128035302.sqt.7174.2
	R.IKFEMEQNLR.Q	2	1	2.1979	VL_0002923_RM_SolDig_01_170128035302.sqt.3365.3
	K.IQDWYDKK.G	1	1	2.4146	VL_0002923_RM_SolDig_01_170128035302.sqt.2121.2
contaminant_KERATIN05	5	471	51481.4	8	12	0.19	29.767
	K.TRLEQEIATYR.R	1	5	3.7323	VL_0002923_RM_SolDig_01_170128035302.sqt.3227.2
	K.VTM(+15.994900)QNLNDR.L	2	3	2.4877	VL_0002924_RM_SolDig_02_170128050303.sqt.1037.2
	K.VTMQNLNDR.L	2	3	2.4081	VL_0002923_RM_SolDig_01_170128035302.sqt.2025.2
	R.LASYLDK.V	2	7	2.1712	VL_0002923_RM_SolDig_01_170128035302.sqt.2132.2
	R.LAADDFR.T	2	6	1.8773	VL_0002924_RM_SolDig_02_170128050303.sqt.2180.2
	R.EVATNSELVQSGK.S	1	2	3.2855	VL_0002924_RM_SolDig_02_170128050303.sqt.1773.2
	R.GQVGGDVNVEM(+15.994900)DAAPGVDLSR.I	1	1	2.8222	VL_0002924_RM_SolDig_02_170128050303.sqt.3449.2
	R.LLEGEDAHLSSSQFSSGSQSSR.D	1	1	2.4758	VL_0002923_RM_SolDig_01_170128035302.sqt.2982.3
contaminant_KERATIN12	5	431	47927	4	6	0.09	14.898
	K.TRLEQEIATYR.R	1	5	3.7323	VL_0002923_RM_SolDig_01_170128035302.sqt.3227.2
	R.LASYLDK.V	2	7	2.1712	VL_0002923_RM_SolDig_01_170128035302.sqt.2132.2
	R.LAADDFR.T	2	6	1.8773	VL_0002924_RM_SolDig_02_170128050303.sqt.2180.2
	R.EVATNSELVQSGK.S	1	2	3.2855	VL_0002924_RM_SolDig_02_170128050303.sqt.1773.2
contaminant_KERATIN18	6	562	59767.2	3	6	0.05	12.087
	K.FASFIDK.V	2	5	1.9659	VL_0002924_RM_SolDig_02_170128050303.sqt.3246.2
	R.NLDLDSIIAEVK.A	2	4	2.7035	VL_0002923_RM_SolDig_01_170128035302.sqt.6596.2
	K.AQYEEIAQR.S	2	3	2.2858	VL_0002924_RM_SolDig_02_170128050303.sqt.1867.2
contaminant_KERATIN13	6	643	65436.5	27	56	0.42	185.996	; Additional IDs concatenated into MaxParsimony group: contaminant_KERATIN18, contaminant_KERATIN20; Additional IDs concatenated into MaxParsimony group: contaminant_KERATIN18, contaminant_KERATIN20
	K.NKYEDEINKR.T	3	4	3.4668	VL_0002924_RM_SolDig_02_170128050303.sqt.1299.3
	K.FASFIDK.V	2	5	1.9659	VL_0002924_RM_SolDig_02_170128050303.sqt.3246.2
	K.YEDEINKR.T	2	5	2.1003	VL_0002923_RM_SolDig_01_170128035302.sqt.1083.2
	N.QSLLQPLNVEIDPEIQK.V	2	1	3.8259	VL_0002924_RM_SolDig_02_170128050303.sqt.5759.2
	R.GGGGGGYGSGGSSYGSGGGSYGSGGGGGGGRG.S	1	1	1.765	VL_0002924_RM_SolDig_02_170128050303.sqt.1761.2
	R.GGGGGGYGSGGSSYGSGGGSYGSGGGGGGGR.G	2	1	7.5471	VL_0002924_RM_SolDig_02_170128050303.sqt.1670.2
	R.GSYGSGGGSYGSGGSSYGSGGGGGGHGSYGSGSSSGGYR.G	2	1	6.4325	VL_0002924_RM_SolDig_02_170128050303.sqt.1868.3
	R.THNLEPYFESFINNLR.R	4	1	5.4538	VL_0002924_RM_SolDig_02_170128050303.sqt.6674.3
	K.NKLNDLEDALQQAK.E	2	1	5.5584	VL_0002923_RM_SolDig_01_170128035302.sqt.4335.2
	R.LDSELKNM(+15.994900)QDM(+15.994900)VEDYR.N	1	1	2.887	VL_0002924_RM_SolDig_02_170128050303.sqt.2569.2
	K.SKAEAESLYQSK.Y	8	1	3.4026	VL_0002924_RM_SolDig_02_170128050303.sqt.1388.2
	K.NM(+15.994900)QDM(+15.994900)VEDYR.N	2	1	2.5271	VL_0002923_RM_SolDig_01_170128035302.sqt.1877.2
	K.YEELQITAGR.H	1	1	2.5632	VL_0002923_RM_SolDig_01_170128035302.sqt.3151.2
	K.SLNNQFASFIDK.V	2	1	2.4234	VL_0002923_RM_SolDig_01_170128035302.sqt.4979.2
	R.FLEQQNQVLQTK.W	2	2	3.5497	VL_0002924_RM_SolDig_02_170128050303.sqt.2823.2
	R.TNAENEFVTIK.K	3	1	3.3683	VL_0002924_RM_SolDig_02_170128050303.sqt.3208.2
	K.LNDLEDALQQAK.E	2	1	4.1528	VL_0002924_RM_SolDig_02_170128050303.sqt.4044.2
	K.QISNLQQSISDAEQR.G	1	1	3.9761	VL_0002923_RM_SolDig_01_170128035302.sqt.3668.2
	K.AEAESLYQSK.Y	3	1	3.2811	VL_0002924_RM_SolDig_02_170128050303.sqt.1782.2
	K.NMQDM(+15.994900)VEDYR.N	1	1	2.2761	VL_0002923_RM_SolDig_01_170128035302.sqt.2809.2
	K.WELLQQVDTSTR.T	1	1	2.2751	VL_0002923_RM_SolDig_01_170128035302.sqt.4740.2
	R.GENALKDAK.N	1	1	3.0441	VL_0002923_RM_SolDig_01_170128035302.sqt.855.2
	K.KDVDGAYM(+15.994900)TK.V	1	1	2.9127	VL_0002924_RM_SolDig_02_170128050303.sqt.906.2
	R.TLLEGEESR.M	2	1	2.3771	VL_0002924_RM_SolDig_02_170128050303.sqt.1992.2
	K.IEISELNR.V	2	2	2.372	VL_0002924_RM_SolDig_02_170128050303.sqt.2781.2
	R.SEIDNVKK.Q	1	1	2.1997	VL_0002924_RM_SolDig_02_170128050303.sqt.924.2
	R.LRSEIDNVKK.Q	2	1	4.3524	VL_0002924_RM_SolDig_02_170128050303.sqt.1047.3
contaminant_KERATIN17	6	590	62405.1	8	14	0.1	34.501
	K.NKYEDEINKR.T	3	4	3.4668	VL_0002924_RM_SolDig_02_170128050303.sqt.1299.3
	K.FASFIDK.V	2	5	1.9659	VL_0002924_RM_SolDig_02_170128050303.sqt.3246.2
	K.YEDEINKR.T	2	5	2.1003	VL_0002923_RM_SolDig_01_170128035302.sqt.1083.2
	R.NLDLDSIIAEVK.A	2	4	2.7035	VL_0002923_RM_SolDig_01_170128035302.sqt.6596.2
	R.SGGGGGGGFGR.V	1	1	2.7778	VL_0002924_RM_SolDig_02_170128050303.sqt.1043.2
	K.YEELQQTAGR.H	2	1	2.8449	VL_0002924_RM_SolDig_02_170128050303.sqt.1629.2
	K.AQYEEIANR.S	1	1	2.0202	VL_0002923_RM_SolDig_01_170128035302.sqt.1913.2
	R.LRAEIDNVKK.Q	1	1	2.6916	VL_0002924_RM_SolDig_02_170128050303.sqt.1138.3
contaminant_KERATIN21	6	357	39176.6	5	10	0.09	25.632
	K.NKYEDEINKR.T	3	4	3.4668	VL_0002924_RM_SolDig_02_170128050303.sqt.1299.3
	K.YEDEINKR.T	2	5	2.1003	VL_0002923_RM_SolDig_01_170128035302.sqt.1083.2
	R.NLDLDSIIAEVK.A	2	4	2.7035	VL_0002923_RM_SolDig_01_170128035302.sqt.6596.2
	K.AQYEEIAQR.S	2	3	2.2858	VL_0002924_RM_SolDig_02_170128050303.sqt.1867.2
	N.KYEDEINKR.T	1	1	3.6783	VL_0002924_RM_SolDig_02_170128050303.sqt.1016.3
contaminant_KERATIN20	6	483	53697.1	3	7	0.04	17.219
	K.NKYEDEINKR.T	3	4	3.4668	VL_0002924_RM_SolDig_02_170128050303.sqt.1299.3
	K.FASFIDK.V	2	5	1.9659	VL_0002924_RM_SolDig_02_170128050303.sqt.3246.2
	K.YEDEINKR.T	2	5	2.1003	VL_0002923_RM_SolDig_01_170128035302.sqt.1083.2
contaminant_KERATIN22	6	645	65807.4	24	40	0.52	124.216
	K.FASFIDK.V	2	5	1.9659	VL_0002924_RM_SolDig_02_170128050303.sqt.3246.2
	K.YEDEINKR.T	2	5	2.1003	VL_0002923_RM_SolDig_01_170128035302.sqt.1083.2
	R.NLDLDSIIAEVK.A	2	4	2.7035	VL_0002923_RM_SolDig_01_170128035302.sqt.6596.2
	K.AQYEEIAQR.S	2	3	2.2858	VL_0002924_RM_SolDig_02_170128050303.sqt.1867.2
	R.FLEQQNQVLQTK.W	2	2	3.5497	VL_0002924_RM_SolDig_02_170128050303.sqt.2823.2
	K.IEISELNR.V	2	2	2.372	VL_0002924_RM_SolDig_02_170128050303.sqt.2781.2
	K.LNDLEEALQQAK.E	2	1	4.1581	VL_0002923_RM_SolDig_01_170128035302.sqt.4380.2
	R.TAAENDFVTLKK.D	1	1	3.1153	VL_0002924_RM_SolDig_02_170128050303.sqt.2199.3
	R.SLVGLGGTK.S	1	1	2.1509	VL_0002924_RM_SolDig_02_170128050303.sqt.2294.2
	R.LQGEIAHVKK.Q	2	1	3.6343	VL_0002924_RM_SolDig_02_170128050303.sqt.1004.3
	R.YLDGLTAER.T	2	1	2.3309	VL_0002923_RM_SolDig_01_170128035302.sqt.3144.2
	K.YEELQVTVGR.H	2	1	2.1842	VL_0002924_RM_SolDig_02_170128050303.sqt.3237.2
	R.GSSSGGGYSSGSSSYGSGGR.Q	2	1	4.7683	VL_0002924_RM_SolDig_02_170128050303.sqt.1131.2
	R.HGGGGGGFGGGGFGSR.S	2	1	4.745	VL_0002923_RM_SolDig_01_170128035302.sqt.2024.2
	R.GGGFGGGSGFGGGSGFGGGSGFSGGGFGGGGFGGGR.F	1	1	3.5548	VL_0002924_RM_SolDig_02_170128050303.sqt.5467.2
	R.TSQNSELNNMQDLVEDYKK.K	1	1	5.2926	VL_0002923_RM_SolDig_01_170128035302.sqt.4491.2
	R.GGSSSGGGYGSGGGGSSSVK.G	2	1	3.4	VL_0002924_RM_SolDig_02_170128050303.sqt.920.2
	K.VLYDAEISQIHQSVTDTNVILSMDNSR.N	1	1	5.1285	VL_0002923_RM_SolDig_01_170128035302.sqt.5933.3
	R.GFSSGSAVVSGGSR.R	1	1	3.213	VL_0002923_RM_SolDig_01_170128035302.sqt.2034.2
	K.VDLLNQEIEFLK.V	2	1	4.0957	VL_0002924_RM_SolDig_02_170128050303.sqt.6228.2
	R.GGSGGGGSISGGGYGSGGGSGGR.Y	1	1	2.4241	VL_0002924_RM_SolDig_02_170128050303.sqt.1304.2
	K.WELLQQM(+15.994900)NVGTRPINLEPIFQGYIDSLKR.Y	2	1	4.8639	VL_0002923_RM_SolDig_01_170128035302.sqt.7181.4
	K.WELLQQM(+15.994900)NVGTRPINLEPIFQGYIDSLK.R	2	1	3.0514	VL_0002924_RM_SolDig_02_170128050303.sqt.7687.3
	R.RSTSSFSCLSR.H	1	1	2.5377	VL_0002923_RM_SolDig_01_170128035302.sqt.1973.2
B5YYC3	7	273	28761.6	4	5	0.27	15.807	4-hydroxy-tetrahydrodipicolinate reductase OS=Escherichia coli O157:H7 (strain EC4115 / EHEC) GN=dapB PE=3 SV=1 : P58209 4-hydroxy-tetrahydrodipicolinate reductase OS=Escherichia coli O157:H7 GN=dapB PE=3 SV=1; Additional IDs concatenated into MaxParsimony group: A7ZVX9, B7UI76, P04036, B7MNN7; Additional IDs concatenated into MaxParsimony group: A7ZVX9, B7UI76, P04036, B7MNN7
	R.EGSSLLGSDAGELAGAGK.T	2	5	3.4804	VL_0002924_RM_SolDig_02_170128050303.sqt.3738.2
	R.AGDIVGEHTAMFADIGER.L	1	5	2.7978	VL_0002924_RM_SolDig_02_170128050303.sqt.4269.2
	R.VPGTIGFATVR.A	1	5	2.2953	VL_0002923_RM_SolDig_01_170128035302.sqt.3714.2
	R.HKVDAPSGTALAMGEAIAHALDKDLK.D	1	5	4.3667	VL_0002924_RM_SolDig_02_170128050303.sqt.6335.5
A7ZVX9	7	273	28693.6	4	5	0.27	15.807	4-hydroxy-tetrahydrodipicolinate reductase OS=Escherichia coli O9:H4 (strain HS) GN=dapB PE=3 SV=1 : B7L4F3 4-hydroxy-tetrahydrodipicolinate reductase OS=Escherichia coli (strain 55989 / EAEC) GN=dapB PE=3 SV=1 : A7ZHC0 4-hydroxy-tetrahydrodipicolinate reductase OS=Escherichia coli O139:H28 (strain E24377A / ETEC) GN=dapB PE=3 SV=1 : B6HYX9 4-hydroxy-tetrahydrodipicolinate reductase OS=Escherichi…
	R.EGSSLLGSDAGELAGAGK.T	2	5	3.4804	VL_0002924_RM_SolDig_02_170128050303.sqt.3738.2
	R.AGDIVGEHTAMFADIGER.L	1	5	2.7978	VL_0002924_RM_SolDig_02_170128050303.sqt.4269.2
	R.VPGTIGFATVR.A	1	5	2.2953	VL_0002923_RM_SolDig_01_170128035302.sqt.3714.2
	R.HKVDAPSGTALAMGEAIAHALDKDLK.D	1	5	4.3667	VL_0002924_RM_SolDig_02_170128050303.sqt.6335.5
B7UI76	7	273	28734.6	4	5	0.27	15.807	4-hydroxy-tetrahydrodipicolinate reductase OS=Escherichia coli O127:H6 (strain E2348/69 / EPEC) GN=dapB PE=3 SV=1
	R.EGSSLLGSDAGELAGAGK.T	2	5	3.4804	VL_0002924_RM_SolDig_02_170128050303.sqt.3738.2
	R.AGDIVGEHTAMFADIGER.L	1	5	2.7978	VL_0002924_RM_SolDig_02_170128050303.sqt.4269.2
	R.VPGTIGFATVR.A	1	5	2.2953	VL_0002923_RM_SolDig_01_170128035302.sqt.3714.2
	R.HKVDAPSGTALAMGEAIAHALDKDLK.D	1	5	4.3667	VL_0002924_RM_SolDig_02_170128050303.sqt.6335.5
P04036	7	273	28720.6	4	5	0.27	15.807	4-hydroxy-tetrahydrodipicolinate reductase OS=Escherichia coli (strain K12) GN=dapB PE=1 SV=1 : B1IRE5 4-hydroxy-tetrahydrodipicolinate reductase OS=Escherichia coli (strain ATCC 8739 / DSM 1576 / Crooks) GN=dapB PE=3 SV=1 : C4ZPV7 4-hydroxy-tetrahydrodipicolinate reductase OS=Escherichia coli (strain K12 / MC4100 / BW2952) GN=dapB PE=3 SV=1 : B1XBF6 4-hydroxy-tetrahydrodipicolinate reductase OS=…
	R.EGSSLLGSDAGELAGAGK.T	2	5	3.4804	VL_0002924_RM_SolDig_02_170128050303.sqt.3738.2
	R.AGDIVGEHTAMFADIGER.L	1	5	2.7978	VL_0002924_RM_SolDig_02_170128050303.sqt.4269.2
	R.VPGTIGFATVR.A	1	5	2.2953	VL_0002923_RM_SolDig_01_170128035302.sqt.3714.2
	R.HKVDAPSGTALAMGEAIAHALDKDLK.D	1	5	4.3667	VL_0002924_RM_SolDig_02_170128050303.sqt.6335.5
B7MNN7	7	273	28734.6	4	5	0.27	15.807	4-hydroxy-tetrahydrodipicolinate reductase OS=Escherichia coli O81 (strain ED1a) GN=dapB PE=3 SV=1 : B7MAF2 4-hydroxy-tetrahydrodipicolinate reductase OS=Escherichia coli O45:K1 (strain S88 / ExPEC) GN=dapB PE=3 SV=1 : Q1RGH0 4-hydroxy-tetrahydrodipicolinate reductase OS=Escherichia coli (strain UTI89 / UPEC) GN=dapB PE=3 SV=1 : Q0TLW0 4-hydroxy-tetrahydrodipicolinate reductase OS=Escherichia col…
	R.EGSSLLGSDAGELAGAGK.T	2	5	3.4804	VL_0002924_RM_SolDig_02_170128050303.sqt.3738.2
	R.AGDIVGEHTAMFADIGER.L	1	5	2.7978	VL_0002924_RM_SolDig_02_170128050303.sqt.4269.2
	R.VPGTIGFATVR.A	1	5	2.2953	VL_0002923_RM_SolDig_01_170128035302.sqt.3714.2
	R.HKVDAPSGTALAMGEAIAHALDKDLK.D	1	5	4.3667	VL_0002924_RM_SolDig_02_170128050303.sqt.6335.5
A7ZVV7	8	638	69070.5	4	6	0.07	18.238	Chaperone protein DnaK OS=Escherichia coli O9:H4 (strain HS) GN=dnaK PE=3 SV=1; Additional IDs concatenated into MaxParsimony group: P0A6Y9; Additional IDs concatenated into MaxParsimony group: P0A6Y9
	R.NQGDHLLHSTR.K	2	2	3.1125	VL_0002923_RM_SolDig_01_170128035302.sqt.1091.2
	K.ASSGLNEDEIQK.M	2	2	3.3161	VL_0002924_RM_SolDig_02_170128050303.sqt.1849.2
	R.KFEELVQTR.N	1	2	2.9597	VL_0002924_RM_SolDig_02_170128050303.sqt.2166.2
	K.MQELAQVSQK.L	1	2	2.6302	VL_0002924_RM_SolDig_02_170128050303.sqt.1964.2
P0A6Y9	8	638	69054.5	4	6	0.07	18.238	Chaperone protein DnaK OS=Escherichia coli O6:H1 (strain CFT073 / ATCC 700928 / UPEC) GN=dnaK PE=3 SV=2 : A7ZHA4 Chaperone protein DnaK OS=Escherichia coli O139:H28 (strain E24377A / ETEC) GN=dnaK PE=3 SV=1 : P0A6Y8 Chaperone protein DnaK OS=Escherichia coli (strain K12) GN=dnaK PE=1 SV=2 : A1A766 Chaperone protein DnaK OS=Escherichia coli O1:K1 / APEC GN=dnaK PE=3 SV=1 : B1IRG0 Chaperone protein…
	R.NQGDHLLHSTR.K	2	2	3.1125	VL_0002923_RM_SolDig_01_170128035302.sqt.1091.2
	K.ASSGLNEDEIQK.M	2	2	3.3161	VL_0002924_RM_SolDig_02_170128050303.sqt.1849.2
	R.KFEELVQTR.N	1	2	2.9597	VL_0002924_RM_SolDig_02_170128050303.sqt.2166.2
	K.MQELAQVSQK.L	1	2	2.6302	VL_0002924_RM_SolDig_02_170128050303.sqt.1964.2

## Sheet: 2) 216 kDa_Native
Column1	Column2	Column3	Column4	Column5	Column6	Column7	Column8	Column9
Search Engine Processor v Version=4.0.0.77
Input directory: Q:\Data_analyses\RafaelM\Gabi\Gel_Nativo
Database searched: Q:\ProteinDatabases\Ecoli+Bcenocepacia_uniprot31012017.T-R
True	Composite score considers primary score
False	Composite score considers secondary score
True	Composite score considers deltaCN
True	Composite score considers peaks matched
True	Compostie score considers deltaMass
0.03	Spectra max FDR
0.02	Peptide max FDR
0.01	Protein max FDR
6	QualityFilterMinSequenceLength
10	QualityFilterDeltaMassPPM
0	QualityFilterPrimaryScore
0	QualityFilterSecondaryScore
0	QualityFilterDiscardNonTryptic
False	QualityFilterIncludeOnlyLociWithUniquePeptide
3	QualityFilterIncludeOnlyLociWithTwoOrMorePeptides
#Identified Proteins :16, Identified Peptides :240
#Locus	Group	Length	MolWt (MH)	SequenceCount	SpectrumCount	Coverage	ProteinScore (i.e., sum of XCorr)	Description
#	PeptideSequence	SpecCount	Redundancy	MaximumPrimaryScore	FileName.ScanNumber.ChargeState-At Maximum Primary Score
B4ENA5	1	440	49491.7	165	723	1	2904.44	Xylose isomerase OS=Burkholderia cenocepacia (strain ATCC BAA-245 / DSM 16553 / LMG 16656 / NCTC 13227 / J2315 / CF5610) GN=xylA PE=3 SV=1
	D.PEDLFYGHVGAIDVLALALER.A	36	1	8.3006	VL_0003846_RM_Complex_Gabi_c.sqt.6157.3
	R.IAVCYWHTFVWPGHDIFG.Q	4	1	4.7022	VL_0003846_RM_Complex_Gabi_c.sqt.5652.3
	D.NPLAYHHYDPDKRVLGK.T	6	1	5.6015	VL_0003846_RM_Complex_Gabi_c.sqt.2285.3
	K.ILAGGYTLESLAADALARGVD.P	3	1	5.475	VL_0003845_RM_Complex_Gabi_b.sqt.6154.2
	R.MKADAAFEFFTKLGTPFYTFHD.T	1	1	6.6529	VL_0003844_RM_Complex_Gabi_a.sqt.5904.3
	R.HGGFTTGGMNFD.A	1	1	3.6041	VL_0003845_RM_Complex_Gabi_b.sqt.3789.2
	D.LFYGHVGAIDVLALALER.A	3	1	4.8853	VL_0003844_RM_Complex_Gabi_a.sqt.5912.3
	M.SYFEHIPAIR.Y	4	1	3.3911	VL_0003846_RM_Complex_Gabi_c.sqt.3661.2
	R.YEGPQSDNPLAYHHYDPD.K	3	1	3.6622	VL_0003845_RM_Complex_Gabi_b.sqt.3230.2
	K.LGTPFYTFHD.T	3	1	3.0257	VL_0003846_RM_Complex_Gabi_c.sqt.4529.2
	R.IGFKGALLIEPK.P	4	1	4.0421	VL_0003844_RM_Complex_Gabi_a.sqt.3994.2
	D.NPLAYHHYDPDKR.V	3	1	3.6526	VL_0003844_RM_Complex_Gabi_a.sqt.1885.4
	D.PQNGWDTDQFPNSVEELTLAFYEILR.H	1	1	4.1895	VL_0003845_RM_Complex_Gabi_b.sqt.7823.2
	H.VGAIDVLALALER.A	3	1	3.8202	VL_0003844_RM_Complex_Gabi_a.sqt.6088.2
	N.PLAYHHYDPDKR.V	2	1	3.5584	VL_0003844_RM_Complex_Gabi_a.sqt.2575.3
	K.LGTPFYTFHDTD.V	3	1	3.3297	VL_0003844_RM_Complex_Gabi_a.sqt.4331.2
	D.SLREYAANFAR.M	4	1	4.0092	VL_0003846_RM_Complex_Gabi_c.sqt.3252.2
	D.AAFEFFTKLGTPFYTFHDTDVAPEGDSLREYAANFAR.M	1	1	7.0127	VL_0003846_RM_Complex_Gabi_c.sqt.5463.4
	D.YDVATVHGFLVQYGLQNEIR.V	2	1	5.6412	VL_0003845_RM_Complex_Gabi_b.sqt.5026.3
	N.PLAYHHYDPDKRVLGK.T	3	1	4.6495	VL_0003846_RM_Complex_Gabi_c.sqt.3887.3
	D.PQNGWDTDQFPNSVEELTLAFYEILRHGGFTTGGMNFDAK.V	1	1	8.4253	VL_0003845_RM_Complex_Gabi_b.sqt.7187.4
	M.SYFEHIPAIRYEGPQSDNPLAYHHYDPDKRVLGK.T	6	1	8.0961	VL_0003846_RM_Complex_Gabi_c.sqt.3594.5
	D.PEDLFYGHVGAIDVLALALERAAVLVENDR.L	2	1	7.1823	VL_0003845_RM_Complex_Gabi_b.sqt.7294.4
	D.PQHASGAQERLENIVNQAIYGLR.-	7	1	5.6415	VL_0003845_RM_Complex_Gabi_b.sqt.5085.4
	N.PNPDVFAWAATQVCHALDATHR.L	3	1	5.4016	VL_0003844_RM_Complex_Gabi_a.sqt.5801.4
	D.VFAWAATQVCHALDATHR.L	4	1	4.3799	VL_0003845_RM_Complex_Gabi_b.sqt.4342.4
	R.VNIEANHATLAGH.S	2	1	3.9621	VL_0003844_RM_Complex_Gabi_a.sqt.2328.3
	D.ATHRLGGENYVLWGGREGYETLLNTDLKR.E	1	1	7.3847	VL_0003845_RM_Complex_Gabi_b.sqt.4185.5
	R.FAAGAATNPNPDVFAWAATQVCHALD.A	2	1	3.9768	VL_0003845_RM_Complex_Gabi_b.sqt.6175.3
	R.YEGPQSDNPLAYHHYD.P	6	1	4.0615	VL_0003844_RM_Complex_Gabi_a.sqt.3119.3
	E.PKPQEPTK.H	3	1	2.6589	VL_0003844_RM_Complex_Gabi_a.sqt.3526.2
	D.ATHRLGGENYVLWGGR.E	3	1	4.8016	VL_0003846_RM_Complex_Gabi_c.sqt.3384.3
	W.PGHDIFGQAAFR.R	3	1	3.497	VL_0003844_RM_Complex_Gabi_a.sqt.3586.3
	L.WGTANLFSHPR.F	3	1	2.8071	VL_0003845_RM_Complex_Gabi_b.sqt.4726.2
	R.VNIEANHATLAGHSFHHEIANAFALGVFGSVDANRGD.P	1	1	6.6883	VL_0003845_RM_Complex_Gabi_b.sqt.4426.5
	M.SYFEHIPAIRYEGPQSDNPLAYHHYDPDKR.V	7	1	5.8665	VL_0003844_RM_Complex_Gabi_a.sqt.3560.5
	D.DAFGRKILAGGYTLESLAADALAR.G	2	1	4.6333	VL_0003844_RM_Complex_Gabi_a.sqt.5741.3
	R.AAVLVENDRLD.A	2	1	3.1972	VL_0003844_RM_Complex_Gabi_a.sqt.3234.2
	G.TANLFSHPR.F	3	1	2.8272	VL_0003846_RM_Complex_Gabi_c.sqt.4733.2
	G.REGYETLLNTDLKR.E	3	1	5.0251	VL_0003845_RM_Complex_Gabi_b.sqt.3325.3
	D.VATVHGFLVQYGLQNEIR.V	1	1	3.3147	VL_0003846_RM_Complex_Gabi_c.sqt.4576.3
	R.IAVCYWHTFVWPGHD.I	1	1	3.7064	VL_0003844_RM_Complex_Gabi_a.sqt.5026.3
	N.IVNQAIYGLR.-	1	1	3.0075	VL_0003844_RM_Complex_Gabi_a.sqt.3518.2
	D.PDKRVLGK.T	3	1	2.9885	VL_0003846_RM_Complex_Gabi_c.sqt.1122.2
	D.AAFEFFTK.L	3	1	2.2255	VL_0003845_RM_Complex_Gabi_b.sqt.4603.2
	M.VDYLGERQQASGVR.L	3	1	3.7009	VL_0003844_RM_Complex_Gabi_a.sqt.2476.3
	K.GALLIEPKPQ.E	2	1	2.8413	VL_0003845_RM_Complex_Gabi_b.sqt.3394.2
	W.GTANLFSHPR.F	1	1	2.3329	VL_0003844_RM_Complex_Gabi_a.sqt.4705.2
	D.TDVAPEGDSLREYAANFAR.M	2	1	3.4751	VL_0003844_RM_Complex_Gabi_a.sqt.4098.2
	L.AYHHYDPDKRVLGK.T	3	1	3.8667	VL_0003846_RM_Complex_Gabi_c.sqt.2795.3
	Q.RYAQWDDAFGRK.I	1	1	2.9982	VL_0003844_RM_Complex_Gabi_a.sqt.3103.3
	R.RPWQQPGD.A	2	1	2.3571	VL_0003844_RM_Complex_Gabi_a.sqt.2272.2
	V.VEHKHR.I	3	1	1.9873	VL_0003845_RM_Complex_Gabi_b.sqt.2358.2
	L.GERQQASGVR.L	4	1	3.2613	VL_0003845_RM_Complex_Gabi_b.sqt.2885.2
	L.REYAANFAR.M	2	1	2.8048	VL_0003845_RM_Complex_Gabi_b.sqt.2235.2
	R.IGFKGALLIEPKPQEPTKHQYD.Y	2	1	3.5096	VL_0003845_RM_Complex_Gabi_b.sqt.3388.4
	D.YLGERQQASGVR.L	3	1	2.5895	VL_0003844_RM_Complex_Gabi_a.sqt.1790.2
	W.QQPGDALER.A	3	1	2.428	VL_0003846_RM_Complex_Gabi_c.sqt.2065.2
	K.LGTPFYTFHDTDVAPEGD.S	1	1	3.3186	VL_0003846_RM_Complex_Gabi_c.sqt.4492.2
	D.VLALALER.A	3	1	2.5386	VL_0003845_RM_Complex_Gabi_b.sqt.3955.2
	W.GGREGYETLLNTDLKR.E	2	1	3.4716	VL_0003845_RM_Complex_Gabi_b.sqt.3348.4
	R.FAAGAATNPNPDVFAWAATQVCHALDATHRLGG.E	1	1	4.0005	VL_0003844_RM_Complex_Gabi_a.sqt.6104.4
	W.AATQVCHALDATHR.L	1	1	2.4362	VL_0003846_RM_Complex_Gabi_c.sqt.2029.3
	L.SMVVEHKHR.I	2	1	2.2152	VL_0003844_RM_Complex_Gabi_a.sqt.2340.2
	I.RYEGPQSDNPLAYHHYDPDKRVLGK.T	1	1	3.9489	VL_0003845_RM_Complex_Gabi_b.sqt.2654.5
	D.IFGQAAFR.R	3	1	2.29	VL_0003845_RM_Complex_Gabi_b.sqt.3679.2
	D.AFGRKILAGGYTLESLAADALAR.G	1	1	3.4745	VL_0003845_RM_Complex_Gabi_b.sqt.6214.3
	M.VVEHKHR.I	3	1	1.9254	VL_0003844_RM_Complex_Gabi_a.sqt.2425.2
	R.HGGFTTGGM(+15.994900)NFDAK.V	8	1	5.5729	VL_0003845_RM_Complex_Gabi_b.sqt.2428.2
	R.HGGFTTGGMNFDAK.V	20	1	6.366	VL_0003846_RM_Complex_Gabi_c.sqt.3219.2
	K.ADAAFEFFTKLGTPFYTFHDTDVAPEGDSLREYAANFAR.M	6	1	11.2453	VL_0003844_RM_Complex_Gabi_a.sqt.5735.4
	R.HGGFTTGGMNFDAKVR.R	4	1	4.6335	VL_0003846_RM_Complex_Gabi_c.sqt.2986.2
	R.YAQWDDAFGRKILAGGYTLESLAADALAR.G	7	1	9.3078	VL_0003845_RM_Complex_Gabi_b.sqt.6275.3
	R.YEGPQSDNPLAYHHYDPDK.R	6	1	5.4931	VL_0003844_RM_Complex_Gabi_a.sqt.2808.3
	K.HQYDYDVATVHGFLVQYGLQNEIR.V	7	1	7.2065	VL_0003846_RM_Complex_Gabi_c.sqt.4936.2
	K.LGTPFYTFHDTDVAPEGDSLR.E	5	1	6.2822	VL_0003846_RM_Complex_Gabi_c.sqt.4226.3
	R.YEGPQSDNPLAYHHYDPDKR.V	6	1	5.2483	VL_0003845_RM_Complex_Gabi_b.sqt.2603.2
	R.M(+15.994900)KADAAFEFFTK.L	6	1	5.5882	VL_0003845_RM_Complex_Gabi_b.sqt.4228.2
	R.IAVCYWHTFVWPGHDIFGQAAFR.R	7	1	7.5654	VL_0003844_RM_Complex_Gabi_a.sqt.5330.3
	R.FAAGAATNPNPDVFAWAATQVCHALDATHRLGGENYVLWGGR.E	9	1	8.5944	VL_0003845_RM_Complex_Gabi_b.sqt.6194.5
	R.KILAGGYTLESLAADALAR.G	5	1	6.2764	VL_0003846_RM_Complex_Gabi_c.sqt.5244.2
	R.RQSIDPEDLFYGHVGAIDVLALALER.A	30	1	8.3172	VL_0003844_RM_Complex_Gabi_a.sqt.6110.3
	R.M(+15.994900)KADAAFEFFTKLGTPFYTFHDTDVAPEGDSLREYAANFAR.M	4	1	8.9567	VL_0003845_RM_Complex_Gabi_b.sqt.5514.4
	K.GALLIEPKPQEPTKHQYDYDVATVHGFLVQYGLQNEIR.V	3	1	7.8226	VL_0003845_RM_Complex_Gabi_b.sqt.4822.4
	K.TLAEHLRIAVCYWHTFVWPGHDIFGQAAFR.R	19	1	8.3196	VL_0003846_RM_Complex_Gabi_c.sqt.5697.3
	R.FLSMVVEHKHR.I	20	1	4.7611	VL_0003844_RM_Complex_Gabi_a.sqt.2339.3
	R.IGFKGALLIEPKPQEPTK.H	15	1	5.5884	VL_0003846_RM_Complex_Gabi_c.sqt.3516.3
	R.HGGFTTGGM(+15.994900)NFDAKVR.R	3	1	5.5446	VL_0003846_RM_Complex_Gabi_c.sqt.2415.3
	R.MKADAAFEFFTK.L	33	1	4.6396	VL_0003844_RM_Complex_Gabi_a.sqt.4516.2
	R.FAAGAATNPNPDVFAWAATQVCHALDATHR.L	7	1	7.6715	VL_0003845_RM_Complex_Gabi_b.sqt.5864.4
	K.ILAGGYTLESLAADALAR.G	18	1	5.1087	VL_0003844_RM_Complex_Gabi_a.sqt.5845.2
	K.LGGENYVLWGGR.E	7	1	3.9968	VL_0003846_RM_Complex_Gabi_c.sqt.4341.2
	K.LGTPFYTFHDTDVAPEGDSLREYAANFAR.M	7	1	7.3021	VL_0003845_RM_Complex_Gabi_b.sqt.4796.3
	R.GVDPQHASGAQERLENIVNQAIYGLR.-	11	1	5.5002	VL_0003845_RM_Complex_Gabi_b.sqt.5250.3
	R.YEGPQSDNPLAYHHYDPDKRVLGK.T	11	1	6.5227	VL_0003845_RM_Complex_Gabi_b.sqt.2845.4
	R.QSIDPEDLFYGHVGAIDVLALALER.A	6	1	3.6237	VL_0003844_RM_Complex_Gabi_a.sqt.8270.3
	R.QRYAQWDDAFGRK.I	4	1	4.1113	VL_0003846_RM_Complex_Gabi_c.sqt.3132.3
	R.LGGENYVLWGGREGYETLLNTDLKR.E	5	1	6.8202	VL_0003845_RM_Complex_Gabi_b.sqt.4778.3
	R.RPWQQPGDALER.A	17	1	4.1075	VL_0003846_RM_Complex_Gabi_c.sqt.2782.2
	R.FLSM(+15.994900)VVEHK.H	2	1	3.0321	VL_0003845_RM_Complex_Gabi_b.sqt.2558.2
	R.EGYETLLNTDLK.R	2	1	4.1044	VL_0003844_RM_Complex_Gabi_a.sqt.4274.2
	R.YEGPQSDNPLAYHHYDPDKRVLGKTLAEHLR.I	8	1	5.5868	VL_0003845_RM_Complex_Gabi_b.sqt.3286.4
	K.GALLIEPKPQEPTK.H	8	1	4.5	VL_0003845_RM_Complex_Gabi_b.sqt.2881.2
	R.VNIEANHATLAGHSFHHEIANAFALGVFGSVDANR.G	4	1	6.0444	VL_0003846_RM_Complex_Gabi_c.sqt.4357.5
	R.FLSM(+15.994900)VVEHKHR.I	9	1	3.216	VL_0003844_RM_Complex_Gabi_a.sqt.1763.3
	R.VLGKTLAEHLR.I	3	1	3.9781	VL_0003845_RM_Complex_Gabi_b.sqt.2604.3
	-.MSYFEHIPAIR.Y	3	1	3.0725	VL_0003844_RM_Complex_Gabi_a.sqt.3961.3
	R.QRYAQWDDAFGR.K	1	1	4.0346	VL_0003845_RM_Complex_Gabi_b.sqt.3622.3
	R.QRYAQWDDAFGRKILAGGYTLESLAADALAR.G	3	1	4.4178	VL_0003845_RM_Complex_Gabi_b.sqt.5937.4
	R.EGYETLLNTDLKRER.D	7	1	4.5499	VL_0003844_RM_Complex_Gabi_a.sqt.3451.2
	-.MSYFEHIPAIRYEGPQSDNPLAYHHYDPDKRVLGK.T	2	1	6.2432	VL_0003846_RM_Complex_Gabi_c.sqt.3716.5
	K.ADAAFEFFTK.L	4	1	3.293	VL_0003845_RM_Complex_Gabi_b.sqt.4832.2
	K.ILAGGYTLESLAADALARGVDPQHASGAQER.L	1	1	6.5295	VL_0003846_RM_Complex_Gabi_c.sqt.5267.4
	R.IAVCYWHTFVWPGHDIFGQAAFRRPWQQPGDALER.A	6	1	6.6417	VL_0003846_RM_Complex_Gabi_c.sqt.5002.4
	R.EGYETLLNTDLKRERDQFAR.F	1	1	4.3867	VL_0003846_RM_Complex_Gabi_c.sqt.3862.3
	R.ERDQFARFLSMVVEHKHR.I	9	1	5.0528	VL_0003845_RM_Complex_Gabi_b.sqt.4154.4
	R.YAQWDDAFGR.K	2	1	3.6399	VL_0003845_RM_Complex_Gabi_b.sqt.4128.2
	R.MVDYLGERQQASGVR.L	1	1	3.0887	VL_0003845_RM_Complex_Gabi_b.sqt.2922.2
	-.M(+15.994900)SYFEHIPAIR.Y	3	1	3.2099	VL_0003844_RM_Complex_Gabi_a.sqt.3722.3
	R.LENIVNQAIYGLR.-	6	1	4.0607	VL_0003844_RM_Complex_Gabi_a.sqt.4857.3
	R.EGYETLLNTDLKR.E	7	1	4.5162	VL_0003844_RM_Complex_Gabi_a.sqt.3769.2
	R.YAQWDDAFGRK.I	10	1	3.4644	VL_0003846_RM_Complex_Gabi_c.sqt.3461.2
	R.M(+15.994900)VDYLGER.Q	2	1	2.7638	VL_0003845_RM_Complex_Gabi_b.sqt.2890.2
	R.GDPQNGWDTDQFPNSVEELTLAFYEILR.H	1	1	1.233	VL_0003845_RM_Complex_Gabi_b.sqt.7861.2
	R.FLSMVVEHK.H	3	1	3.0541	VL_0003844_RM_Complex_Gabi_a.sqt.3256.2
	R.M(+15.994900)VDYLGERQQASGVRLLWGTANLFSHPR.F	2	1	5.1773	VL_0003844_RM_Complex_Gabi_a.sqt.4890.4
	R.LLWGTANLFSHPR.F	6	1	3.9042	VL_0003845_RM_Complex_Gabi_b.sqt.4725.2
	R.FLSMVVEHKHRIGFK.G	1	1	3.363	VL_0003845_RM_Complex_Gabi_b.sqt.2992.4
	R.LGGENYVLWGGREGYETLLNTDLKRER.D	5	1	5.1989	VL_0003844_RM_Complex_Gabi_a.sqt.4494.5
	R.MKADAAFEFFTKLGTPFYTFHDTDVAPEGDSLREYAANFAR.M	4	1	4.1259	VL_0003846_RM_Complex_Gabi_c.sqt.5563.4
	R.MVDYLGERQQASGVRLLWGTANLFSHPR.F	2	1	4.9463	VL_0003846_RM_Complex_Gabi_c.sqt.4992.4
	R.DQFARFLSMVVEHKHR.I	1	1	4.0013	VL_0003846_RM_Complex_Gabi_c.sqt.4348.4
	R.RPWQQPGDALERAR.M	2	1	3.9551	VL_0003846_RM_Complex_Gabi_c.sqt.2618.3
	K.ILAGGYTLESLAADALARGVDPQHASGAQERLENIVNQAIYGLR.-	3	1	5.8457	VL_0003846_RM_Complex_Gabi_c.sqt.6277.5
	R.AAVLVENDR.L	1	1	2.9708	VL_0003846_RM_Complex_Gabi_c.sqt.2307.2
	R.M(+15.994900)VDYLGERQQASGVR.L	3	1	2.3081	VL_0003844_RM_Complex_Gabi_a.sqt.2531.2
	R.IGFKGALLIEPKPQEPTKHQYDYDVATVHGFLVQYGLQNEIR.V	1	1	3.4439	VL_0003845_RM_Complex_Gabi_b.sqt.4868.6
	-.MSYFEHIPAIRYEGPQSDNPLAYHHYDPDKR.V	1	1	3.3918	VL_0003845_RM_Complex_Gabi_b.sqt.3760.5
	R.MVDYLGER.Q	3	1	2.3349	VL_0003845_RM_Complex_Gabi_b.sqt.3413.2
	K.TLAEHLR.I	8	1	2.3464	VL_0003846_RM_Complex_Gabi_c.sqt.1944.2
	R.ERDQFARFLSMVVEHK.H	1	1	2.7893	VL_0003845_RM_Complex_Gabi_b.sqt.4836.4
	R.ERDQFAR.F	7	1	2.7193	VL_0003845_RM_Complex_Gabi_b.sqt.1610.2
	R.AAVLVENDRLDALRRQR.Y	1	1	3.3415	VL_0003844_RM_Complex_Gabi_a.sqt.2827.3
	R.AAVLVENDRLDALR.R	5	1	3.7016	VL_0003846_RM_Complex_Gabi_c.sqt.3472.2
	K.RERDQFAR.F	1	1	2.06	VL_0003845_RM_Complex_Gabi_b.sqt.1238.2
	R.QSIDPEDLFYGHVGAIDVLALALERAAVLVENDRLDALR.R	1	1	4.0834	VL_0003844_RM_Complex_Gabi_a.sqt.7416.5
	T.LLNTDLKR.E	3	1	2.7332	VL_0003844_RM_Complex_Gabi_a.sqt.3761.2
	Q.SDNPLAYHHYDPDKR.V	1	1	2.4994	VL_0003845_RM_Complex_Gabi_b.sqt.2605.3
	K.GALLIEPKPQEPTKHQYDYD.V	2	1	4.9055	VL_0003845_RM_Complex_Gabi_b.sqt.3011.3
	S.YFEHIPAIR.Y	2	1	2.1249	VL_0003844_RM_Complex_Gabi_a.sqt.3411.3
	F.EHIPAIRYEGPQSDNPLAYHHYDPDKRVLGK.T	2	1	4.6682	VL_0003845_RM_Complex_Gabi_b.sqt.3111.6
	H.ALDATHR.L	1	1	1.7952	VL_0003846_RM_Complex_Gabi_c.sqt.1185.2
	H.HYDPDK.R	1	1	1.7805	VL_0003844_RM_Complex_Gabi_a.sqt.1033.2
	L.LNTDLKR.E	2	1	2.2026	VL_0003844_RM_Complex_Gabi_a.sqt.3763.2
	H.YDPDKR.V	1	1	1.6227	VL_0003846_RM_Complex_Gabi_c.sqt.1085.2
	R.RQSIDPED.L	1	1	1.8721	VL_0003846_RM_Complex_Gabi_c.sqt.1873.2
	H.YDPDKRVLGK.T	1	1	1.8109	VL_0003846_RM_Complex_Gabi_c.sqt.1815.2
	K.GALLIEPK.P	3	1	2.4954	VL_0003845_RM_Complex_Gabi_b.sqt.3382.2
	A.TQVCHALDATHR.L	1	1	1.7911	VL_0003844_RM_Complex_Gabi_a.sqt.1746.3
	Y.LGERQQASGVR.L	2	1	2.602	VL_0003844_RM_Complex_Gabi_a.sqt.2886.2
	K.GALLIEPKPQEPTKHQYD.Y	1	1	3.4473	VL_0003844_RM_Complex_Gabi_a.sqt.2725.4
	F.ALGVFGSVDANR.G	1	1	1.8001	VL_0003845_RM_Complex_Gabi_b.sqt.3970.2
	Q.QPGDALER.A	1	1	1.9304	VL_0003846_RM_Complex_Gabi_c.sqt.1959.2
	R.QQASGVRLLWGTANLFSHPR.F	1	1	3.2199	VL_0003844_RM_Complex_Gabi_a.sqt.4784.4
	R.AAVLVENDRLDALRR.Q	1	1	3.7006	VL_0003845_RM_Complex_Gabi_b.sqt.2880.4
P21179	2	753	84092.4	7	13	0.11	34.74	Catalase HPII OS=Escherichia coli (strain K12) GN=katE PE=1 SV=1
	R.KGSENYALTTNQGVR.I	3	1	2.9128	VL_0003844_RM_Complex_Gabi_a.sqt.2232.3
	K.RGGFESYQERVEGNKVR.E	2	1	3.8134	VL_0003846_RM_Complex_Gabi_c.sqt.2279.4
	R.LGGPNFHEIPINRPTCPYHNFQR.D	3	1	3.8601	VL_0003846_RM_Complex_Gabi_c.sqt.3257.4
	K.ITHFDHERIPER.I	1	1	2.0902	VL_0003845_RM_Complex_Gabi_b.sqt.2021.4
	K.VVRPYIR.E	2	1	1.9552	VL_0003845_RM_Complex_Gabi_b.sqt.2160.2
	R.VVAILLNDEVR.S	1	1	1.4041	VL_0003846_RM_Complex_Gabi_c.sqt.4305.2
	R.GGFESYQERVEGNKVR.E	1	1	1.8069	VL_0003844_RM_Complex_Gabi_a.sqt.2558.4
contaminant_KERATIN02	3	622	61931.8	11	21	0.21	64.808
	R.GGSGGSYGGGGSGGGYGGGSGSR.G	1	1	2.7549	VL_0003846_RM_Complex_Gabi_c.sqt.1656.2
	R.HGVQELEIELQSQLSK.K	1	1	4.2473	VL_0003846_RM_Complex_Gabi_c.sqt.4511.3
	T.SGGGGGGGLGSGGSIR.S	3	1	3.9903	VL_0003846_RM_Complex_Gabi_c.sqt.2114.2
	K.EIETYHNLLEGGQEDFESSGAGK.I	1	1	6.1217	VL_0003844_RM_Complex_Gabi_a.sqt.3929.3
	R.HGVQELEIELQSQLSKK.A	3	1	5.2984	VL_0003845_RM_Complex_Gabi_b.sqt.4173.3
	R.FSSSSGYGGGSSR.V	1	1	2.5379	VL_0003846_RM_Complex_Gabi_c.sqt.1803.2
	K.KGPAAIQK.N	3	1	3.4527	VL_0003844_RM_Complex_Gabi_a.sqt.1134.2
	K.TLLDIDNTR.M	2	1	2.5402	VL_0003844_RM_Complex_Gabi_a.sqt.3654.2
	K.STM(+15.994900)QELNSR.L	2	1	1.4117	VL_0003844_RM_Complex_Gabi_a.sqt.1466.2
	K.TLNDMR.Q	3	1	1.5655	VL_0003846_RM_Complex_Gabi_c.sqt.1946.2
	K.FEMEQNLR.Q	1	1	1.5908	VL_0003844_RM_Complex_Gabi_a.sqt.3142.2
contaminant_KERATIN08	4	469	50449.7	4	10	0.07	24.668
	K.VTMQNLNDRLASYLDKVR.A	3	3	3.6104	VL_0003844_RM_Complex_Gabi_a.sqt.4519.4
	K.VTMQNLNDR.L	2	3	2.6452	VL_0003844_RM_Complex_Gabi_a.sqt.2433.2
	R.VLDELTLAR.T	2	3	2.1626	VL_0003844_RM_Complex_Gabi_a.sqt.3907.2
	R.LAADDFR.T	3	4	2.0001	VL_0003844_RM_Complex_Gabi_a.sqt.2809.2
contaminant_KERATIN12	4	431	47927	3	7	0.07	13.521
	R.VLDELTLAR.T	2	3	2.1626	VL_0003844_RM_Complex_Gabi_a.sqt.3907.2
	R.LAADDFR.T	3	4	2.0001	VL_0003844_RM_Complex_Gabi_a.sqt.2809.2
	R.EVATNSELVQSGK.S	2	2	2.5759	VL_0003845_RM_Complex_Gabi_b.sqt.2266.2
contaminant_KERATIN05	4	471	51481.4	5	12	0.1	28.616
	K.VTMQNLNDRLASYLDKVR.A	3	3	3.6104	VL_0003844_RM_Complex_Gabi_a.sqt.4519.4
	K.VTMQNLNDR.L	2	3	2.6452	VL_0003844_RM_Complex_Gabi_a.sqt.2433.2
	R.VLDELTLAR.T	2	3	2.1626	VL_0003844_RM_Complex_Gabi_a.sqt.3907.2
	R.LAADDFR.T	3	4	2.0001	VL_0003844_RM_Complex_Gabi_a.sqt.2809.2
	R.EVATNSELVQSGK.S	2	2	2.5759	VL_0003845_RM_Complex_Gabi_b.sqt.2266.2
contaminant_KERATIN03	4	593	59464.9	12	25	0.21	77.655	; Additional IDs concatenated into MaxParsimony group: contaminant_KERATIN08, contaminant_KERATIN12; Additional IDs concatenated into MaxParsimony group: contaminant_KERATIN08, contaminant_KERATIN12
	K.VTMQNLNDRLASYLDKVR.A	3	3	3.6104	VL_0003844_RM_Complex_Gabi_a.sqt.4519.4
	K.VTMQNLNDR.L	2	3	2.6452	VL_0003844_RM_Complex_Gabi_a.sqt.2433.2
	R.LAADDFR.T	3	4	2.0001	VL_0003844_RM_Complex_Gabi_a.sqt.2809.2
	R.SGGGGGGGGCGGGGGVSSLR.I	3	1	4.1302	VL_0003844_RM_Complex_Gabi_a.sqt.2036.2
	K.NHEEEMKDLR.N	3	1	3.7231	VL_0003845_RM_Complex_Gabi_b.sqt.1702.3
	R.SQYEQLAEQNR.K	3	1	3.233	VL_0003846_RM_Complex_Gabi_c.sqt.2442.2
	R.ALEESNYELEGKIKEWYEKHGNSHQGEPR.D	2	1	5.7585	VL_0003845_RM_Complex_Gabi_b.sqt.3603.5
	K.YENEVALR.Q	2	1	2.0043	VL_0003845_RM_Complex_Gabi_b.sqt.2648.2
	R.ALEESNYELEGK.I	1	1	2.4278	VL_0003844_RM_Complex_Gabi_a.sqt.2890.2
	K.IRLENEIQTYR.S	1	1	2.6894	VL_0003845_RM_Complex_Gabi_b.sqt.3147.2
	R.ALEESNYELEGKIKEWYEK.H	1	1	3.5754	VL_0003845_RM_Complex_Gabi_b.sqt.4035.4
	K.DAEAWFNEK.S	1	1	2.053	VL_0003846_RM_Complex_Gabi_c.sqt.4002.2
contaminant_KERATIN20	5	483	53697.1	4	7	0.04	16.948
	K.NKYEDEINKR.T	3	4	3.66	VL_0003845_RM_Complex_Gabi_b.sqt.1767.3
	K.YEDEINKR.T	2	7	2.0433	VL_0003845_RM_Complex_Gabi_b.sqt.1555.2
	K.FASFIDK.V	1	8	1.8531	VL_0003845_RM_Complex_Gabi_b.sqt.3608.2
	K.NKYEDEINK.R	1	4	2.2768	VL_0003845_RM_Complex_Gabi_b.sqt.1822.2
contaminant_KERATIN21	5	357	39176.6	7	10	0.08	24.492
	K.NKYEDEINKR.T	3	4	3.66	VL_0003845_RM_Complex_Gabi_b.sqt.1767.3
	K.YEDEINKR.T	2	7	2.0433	VL_0003845_RM_Complex_Gabi_b.sqt.1555.2
	K.NKYEDEINK.R	1	4	2.2768	VL_0003845_RM_Complex_Gabi_b.sqt.1822.2
	K.AQYEEIAQR.S	1	4	2.5004	VL_0003845_RM_Complex_Gabi_b.sqt.2346.2
	K.LLEGEECR.L	1	5	2.0164	VL_0003844_RM_Complex_Gabi_a.sqt.2105.2
	R.KLLEGEECR.L	1	5	1.9876	VL_0003846_RM_Complex_Gabi_c.sqt.1863.2
	N.KYEDEINKR.T	1	1	2.892	VL_0003846_RM_Complex_Gabi_c.sqt.1486.3
contaminant_KERATIN16	5	534	57211.9	4	6	0.04	13.609
	K.FASFIDK.V	1	8	1.8531	VL_0003845_RM_Complex_Gabi_b.sqt.3608.2
	K.AQYEEIAQR.S	1	4	2.5004	VL_0003845_RM_Complex_Gabi_b.sqt.2346.2
	E.EREQIK.L	3	7	2.4654	VL_0003846_RM_Complex_Gabi_c.sqt.1028.2
	R.NLDLDSIIAEVRAQYEEIAQR.S	1	1	2.0028	VL_0003845_RM_Complex_Gabi_b.sqt.6462.3
contaminant_KERATIN17	5	590	62405.1	8	15	0.07	36
	K.NKYEDEINKR.T	3	4	3.66	VL_0003845_RM_Complex_Gabi_b.sqt.1767.3
	K.YEDEINKR.T	2	7	2.0433	VL_0003845_RM_Complex_Gabi_b.sqt.1555.2
	K.FASFIDK.V	1	8	1.8531	VL_0003845_RM_Complex_Gabi_b.sqt.3608.2
	K.NKYEDEINK.R	1	4	2.2768	VL_0003845_RM_Complex_Gabi_b.sqt.1822.2
	K.LLEGEECR.L	1	5	2.0164	VL_0003844_RM_Complex_Gabi_a.sqt.2105.2
	R.KLLEGEECR.L	1	5	1.9876	VL_0003846_RM_Complex_Gabi_c.sqt.1863.2
	E.EREQIK.L	3	7	2.4654	VL_0003846_RM_Complex_Gabi_c.sqt.1028.2
	R.SGGGGGGGFGR.V	3	1	2.8471	VL_0003845_RM_Complex_Gabi_b.sqt.1591.2
contaminant_KERATIN14	5	638	65812.1	5	8	0.05	16.975
	K.YEDEINKR.T	2	7	2.0433	VL_0003845_RM_Complex_Gabi_b.sqt.1555.2
	K.FASFIDK.V	1	8	1.8531	VL_0003845_RM_Complex_Gabi_b.sqt.3608.2
	K.LLEGEECR.L	1	5	2.0164	VL_0003844_RM_Complex_Gabi_a.sqt.2105.2
	R.KLLEGEECR.L	1	5	1.9876	VL_0003846_RM_Complex_Gabi_c.sqt.1863.2
	E.EREQIK.L	3	7	2.4654	VL_0003846_RM_Complex_Gabi_c.sqt.1028.2
contaminant_KERATIN15	5	629	64453.6	3	6	0.03	12.972
	K.YEDEINKR.T	2	7	2.0433	VL_0003845_RM_Complex_Gabi_b.sqt.1555.2
	K.FASFIDK.V	1	8	1.8531	VL_0003845_RM_Complex_Gabi_b.sqt.3608.2
	E.EREQIK.L	3	7	2.4654	VL_0003846_RM_Complex_Gabi_c.sqt.1028.2
contaminant_KERATIN13	5	643	65436.5	21	45	0.27	136.903
	K.NKYEDEINKR.T	3	4	3.66	VL_0003845_RM_Complex_Gabi_b.sqt.1767.3
	K.YEDEINKR.T	2	7	2.0433	VL_0003845_RM_Complex_Gabi_b.sqt.1555.2
	K.FASFIDK.V	1	8	1.8531	VL_0003845_RM_Complex_Gabi_b.sqt.3608.2
	K.NKYEDEINK.R	1	4	2.2768	VL_0003845_RM_Complex_Gabi_b.sqt.1822.2
	E.EREQIK.L	3	7	2.4654	VL_0003846_RM_Complex_Gabi_c.sqt.1028.2
	K.SKAEAESLYQSKYEELQITAGR.H	3	1	5.4282	VL_0003846_RM_Complex_Gabi_c.sqt.3409.3
	D.PEIQKVK.S	2	1	2.6626	VL_0003846_RM_Complex_Gabi_c.sqt.1329.2
	K.KDVDGAYMTK.V	3	1	3.9486	VL_0003844_RM_Complex_Gabi_a.sqt.1809.2
	R.THNLEPYFESFINNLRR.G	4	1	4.765	VL_0003844_RM_Complex_Gabi_a.sqt.5157.3
	K.AEAESLYQSKYEELQITAGR.H	3	1	4.5137	VL_0003846_RM_Complex_Gabi_c.sqt.3708.3
	K.SLNNQFASFIDKVR.F	2	1	3.6931	VL_0003845_RM_Complex_Gabi_b.sqt.4690.3
	R.TNAENEFVTIKK.D	3	1	4.3794	VL_0003845_RM_Complex_Gabi_b.sqt.2737.3
	R.FLEQQNQVLQTK.W	1	2	3.0867	VL_0003845_RM_Complex_Gabi_b.sqt.3088.2
	K.RTNAENEFVTIKK.D	2	1	3.441	VL_0003846_RM_Complex_Gabi_c.sqt.2342.3
	R.TLLEGEESR.M	3	1	2.7285	VL_0003846_RM_Complex_Gabi_c.sqt.2601.2
	R.GENALKDAK.N	2	1	3.1653	VL_0003845_RM_Complex_Gabi_b.sqt.1251.2
	K.IEISELNR.V	2	2	2.261	VL_0003846_RM_Complex_Gabi_c.sqt.3208.2
	K.DVDGAYM(+15.994900)TK.V	1	1	1.6119	VL_0003846_RM_Complex_Gabi_c.sqt.1828.2
	R.GGGGGGYGSGGSSYGSGGGSYGSGGGGGGGR.G	1	1	1.3865	VL_0003846_RM_Complex_Gabi_c.sqt.2059.2
	R.SEIDNVKK.Q	2	1	2.1027	VL_0003846_RM_Complex_Gabi_c.sqt.1375.2
	K.IEISELNRVIQR.L	1	1	2.3775	VL_0003845_RM_Complex_Gabi_b.sqt.3867.3
contaminant_KERATIN18	5	562	59767.2	6	9	0.06	22.355
	K.FASFIDK.V	1	8	1.8531	VL_0003845_RM_Complex_Gabi_b.sqt.3608.2
	K.AQYEEIAQR.S	1	4	2.5004	VL_0003845_RM_Complex_Gabi_b.sqt.2346.2
	K.LLEGEECR.L	1	5	2.0164	VL_0003844_RM_Complex_Gabi_a.sqt.2105.2
	R.KLLEGEECR.L	1	5	1.9876	VL_0003846_RM_Complex_Gabi_c.sqt.1863.2
	E.EREQIK.L	3	7	2.4654	VL_0003846_RM_Complex_Gabi_c.sqt.1028.2
	R.NM(+15.994900)QDLVEDLKNKYEVEINK.R	2	1	3.5409	VL_0003845_RM_Complex_Gabi_b.sqt.4758.3
contaminant_KERATIN22	5	645	65807.4	23	42	0.35	114.387	; Additional IDs concatenated into MaxParsimony group: contaminant_KERATIN14, contaminant_KERATIN20, contaminant_KERATIN15; Additional IDs concatenated into MaxParsimony group: contaminant_KERATIN14, contaminant_KERATIN20, contaminant_KERATIN15
	K.AAFGGSGGR.G	3	1	1.7834	VL_0003845_RM_Complex_Gabi_b.sqt.1632.2
	D.PEIQNVK.A	3	1	3.0239	VL_0003844_RM_Complex_Gabi_a.sqt.1823.2
	R.NKLNDLEEALQQAKEDLAR.L	3	1	6.6126	VL_0003846_RM_Complex_Gabi_c.sqt.4998.3
	R.TAAENDFVTLKK.D	5	1	3.9246	VL_0003844_RM_Complex_Gabi_a.sqt.2791.3
	R.TAAENDFVTLK.K	1	1	3.1864	VL_0003844_RM_Complex_Gabi_a.sqt.3517.2
	R.YLDGLTAER.T	2	1	2.2336	VL_0003845_RM_Complex_Gabi_b.sqt.3352.2
	R.GFSSGSAVVSGGSR.R	1	1	1.9133	VL_0003845_RM_Complex_Gabi_b.sqt.2434.2
	R.SLVGLGGTK.S	1	1	2.3822	VL_0003845_RM_Complex_Gabi_b.sqt.2989.2
	R.SKEEAEALYHSKYEELQVTVGR.H	2	1	3.5086	VL_0003846_RM_Complex_Gabi_c.sqt.3287.4
	R.HGGGGGGFGGGGFGSR.S	2	1	2.1495	VL_0003844_RM_Complex_Gabi_a.sqt.2435.3
	K.GGSISGGGYGSGGGK.H	1	1	1.6712	VL_0003846_RM_Complex_Gabi_c.sqt.1696.2
	K.VDPEIQNVK.A	2	1	2.0364	VL_0003844_RM_Complex_Gabi_a.sqt.2378.2
	K.DVDNAYMIK.V	1	1	1.678	VL_0003844_RM_Complex_Gabi_a.sqt.3302.2
	K.NVQDAIADAEQRGEHALKDAR.N	2	1	3.2581	VL_0003846_RM_Complex_Gabi_c.sqt.4000.4
	K.YEDEINKR.T	2	7	2.0433	VL_0003845_RM_Complex_Gabi_b.sqt.1555.2
	K.FASFIDK.V	1	8	1.8531	VL_0003845_RM_Complex_Gabi_b.sqt.3608.2
	K.AQYEEIAQR.S	1	4	2.5004	VL_0003845_RM_Complex_Gabi_b.sqt.2346.2
	K.LLEGEECR.L	1	5	2.0164	VL_0003844_RM_Complex_Gabi_a.sqt.2105.2
	R.KLLEGEECR.L	1	5	1.9876	VL_0003846_RM_Complex_Gabi_c.sqt.1863.2
	E.EREQIK.L	3	7	2.4654	VL_0003846_RM_Complex_Gabi_c.sqt.1028.2
	R.FLEQQNQVLQTK.W	1	2	3.0867	VL_0003845_RM_Complex_Gabi_b.sqt.3088.2
	K.IEISELNR.V	2	2	2.261	VL_0003846_RM_Complex_Gabi_c.sqt.3208.2
	R.LQGEIAHVKK.Q	1	1	2.1329	VL_0003845_RM_Complex_Gabi_b.sqt.1452.3

## Sheet: 3) 108 kDa_SDS
Column1	Column2	Column3	Column4	Column5	Column6	Column7	Column8	Column9
Search Engine Processor v Version=4.0.0.77
Input directory: Q:\Data_analyses\RafaelM\Gabi\B
Database searched: Q:\ProteinDatabases\Ecoli+Bcenocepacia_uniprot31012017.T-R
True	Composite score considers primary score
False	Composite score considers secondary score
True	Composite score considers deltaCN
True	Composite score considers peaks matched
True	Compostie score considers deltaMass
0.03	Spectra max FDR
0.02	Peptide max FDR
0.01	Protein max FDR
6	QualityFilterMinSequenceLength
10	QualityFilterDeltaMassPPM
0	QualityFilterPrimaryScore
0	QualityFilterSecondaryScore
0	QualityFilterDiscardNonTryptic
False	QualityFilterIncludeOnlyLociWithUniquePeptide
3	QualityFilterIncludeOnlyLociWithTwoOrMorePeptides
#Identified Proteins :22, Identified Peptides :338
#Locus	Group	Length	MolWt (MH)	SequenceCount	SpectrumCount	Coverage	ProteinScore (i.e., sum of XCorr)	Description
#	PeptideSequence	SpecCount	Redundancy	MaximumPrimaryScore	FileName.ScanNumber.ChargeState-At Maximum Primary Score
B4ENA5	1	440	49491.7	236	2094	0.97	8479.397	Xylose isomerase OS=Burkholderia cenocepacia (strain ATCC BAA-245 / DSM 16553 / LMG 16656 / NCTC 13227 / J2315 / CF5610) GN=xylA PE=3 SV=1; Additional IDs concatenated into MaxParsimony group: B5YVL8, B1X8I1, A7ZTB2, B7N1L9; Additional IDs concatenated into MaxParsimony group: B5YVL8, B1X8I1, A7ZTB2, B7N1L9
	L.GTPFYTFHDTDVAPEGDSLR.E	2	1	6.0029	VL_0002917_RM_NT_B_01_170127215414.sqt.4613.2
	G.TPFYTFHDTDVAPEGDSLR.E	8	1	6.0988	VL_0002918_RM_NT_B_02_170127230359.sqt.4668.2
	T.PFYTFHDTDVAPEGDSLR.E	16	1	6.0018	VL_0002918_RM_NT_B_02_170127230359.sqt.4656.2
	P.FYTFHDTDVAPEGDSLR.E	3	1	5.245	VL_0002918_RM_NT_B_02_170127230359.sqt.5008.2
	K.HQYDYDVATVH.G	2	1	5.0634	VL_0002918_RM_NT_B_02_170127230359.sqt.2338.2
	N.HATLAGHSFHHEIANAFALGVFGSVDANR.G	28	1	9.5347	VL_0002917_RM_NT_B_01_170127215414.sqt.4804.3
	D.YDVATVHGFLVQYGLQNEIR.V	5	1	5.8694	VL_0002918_RM_NT_B_02_170127230359.sqt.5823.2
	E.GPQSDNPLAYHHYDPDK.R	1	1	4.8113	VL_0002917_RM_NT_B_01_170127215414.sqt.2807.2
	D.PEDLFYGHVGAIDVLALALER.A	55	1	8.7382	VL_0002917_RM_NT_B_01_170127215414.sqt.9969.3
	R.VNIEANHATLAGHSFHHEIAN.A	4	1	6.9576	VL_0002918_RM_NT_B_02_170127230359.sqt.2419.2
	D.PQNGWDTDQFPNSVEELTLAFYEILR.H	4	1	4.984	VL_0002917_RM_NT_B_01_170127215414.sqt.9899.2
	E.DLFYGHVGAIDVLALALER.A	8	1	5.6275	VL_0002918_RM_NT_B_02_170127230359.sqt.8826.2
	N.PDVFAWAATQVCHALDATHR.L	8	1	6.7405	VL_0002918_RM_NT_B_02_170127230359.sqt.7266.2
	Q.YDYDVATVHGFLVQYGLQNEIR.V	4	1	5.505	VL_0002917_RM_NT_B_01_170127215414.sqt.5786.2
	P.EDLFYGHVGAIDVLALALER.A	6	1	5.1318	VL_0002918_RM_NT_B_02_170127230359.sqt.9112.2
	K.HQYDYDVATVHGFLVQY.G	9	1	5.3726	VL_0002917_RM_NT_B_01_170127215414.sqt.5352.2
	F.YTFHDTDVAPEGDSLR.E	8	1	4.6889	VL_0002917_RM_NT_B_01_170127215414.sqt.4615.2
	I.DPEDLFYGHVGAIDVLALALER.A	13	1	5.9522	VL_0002918_RM_NT_B_02_170127230359.sqt.8797.3
	N.PNPDVFAWAATQVCHALDATHR.L	10	1	7.3725	VL_0002918_RM_NT_B_02_170127230359.sqt.7975.3
	R.VNIEANHATLAGHSFHHEIANAF.A	6	1	7.4816	VL_0002917_RM_NT_B_01_170127215414.sqt.3457.3
	R.VNIEANHATLAGH.S	7	1	5.3745	VL_0002917_RM_NT_B_01_170127215414.sqt.2128.2
	R.FAAGAATNPNPDVFAWAATQVCH.A	10	1	5.3446	VL_0002918_RM_NT_B_02_170127230359.sqt.6070.2
	F.PNSVEELTLAFYEILR.H	6	1	5.2392	VL_0002917_RM_NT_B_01_170127215414.sqt.9860.2
	H.SFHHEIANAFALGVFGSVDANR.G	45	1	6.763	VL_0002917_RM_NT_B_01_170127215414.sqt.5388.2
	R.YEGPQSDNPLAYHHYD.P	7	1	4.4562	VL_0002917_RM_NT_B_01_170127215414.sqt.3113.2
	E.GPQSDNPLAYHHYDPDKR.V	8	1	5.0159	VL_0002918_RM_NT_B_02_170127230359.sqt.2468.2
	D.VFAWAATQVCHALDATHR.L	7	1	6.007	VL_0002917_RM_NT_B_01_170127215414.sqt.7224.2
	D.NPLAYHHYDPDKR.V	11	1	4.327	VL_0002917_RM_NT_B_01_170127215414.sqt.2662.2
	P.NPDVFAWAATQVCHALDATHR.L	5	1	6.4106	VL_0002918_RM_NT_B_02_170127230359.sqt.7163.2
	F.AWAATQVCHALDATHR.L	3	1	4.8332	VL_0002917_RM_NT_B_01_170127215414.sqt.3496.2
	G.PQSDNPLAYHHYDPDKR.V	7	1	5.4395	VL_0002917_RM_NT_B_01_170127215414.sqt.2507.3
	A.WAATQVCHALDATHR.L	8	1	5.6312	VL_0002917_RM_NT_B_01_170127215414.sqt.7038.2
	K.PQEPTKHQYDYDVATVHGFLVQYGLQNEIR.V	3	1	9.7897	VL_0002917_RM_NT_B_01_170127215414.sqt.5605.4
	R.FAAGAATNPNPDVFAWAATQVCHALD.A	1	1	4.3889	VL_0002917_RM_NT_B_01_170127215414.sqt.7356.2
	R.VNIEANHATLAGHSF.H	3	1	5.3836	VL_0002917_RM_NT_B_01_170127215414.sqt.3298.2
	V.FAWAATQVCHALDATHR.L	5	1	6.2479	VL_0002917_RM_NT_B_01_170127215414.sqt.7245.2
	I.AVCYWHTFVWPGHDIFGQAAFR.R	2	1	6.7279	VL_0002918_RM_NT_B_02_170127230359.sqt.6518.3
	M.KADAAFEFFTK.L	2	1	4.6314	VL_0002917_RM_NT_B_01_170127215414.sqt.4353.2
	V.WPGHDIFGQAAFR.R	5	1	3.7701	VL_0002917_RM_NT_B_01_170127215414.sqt.5760.2
	K.HQYDYDVATVHGFLVQ.Y	2	1	4.7428	VL_0002918_RM_NT_B_02_170127230359.sqt.4685.2
	W.AATQVCHALDATHR.L	11	1	4.9082	VL_0002917_RM_NT_B_01_170127215414.sqt.3526.2
	N.GWDTDQFPNSVEELTLAFYEILR.H	1	1	3.885	VL_0002918_RM_NT_B_02_170127230359.sqt.9886.2
	A.AGAATNPNPDVFAWAATQVCHALDATHR.L	2	1	7.8301	VL_0002918_RM_NT_B_02_170127230359.sqt.7147.3
	K.HQYDYDVATVHGF.L	2	1	4.374	VL_0002918_RM_NT_B_02_170127230359.sqt.3835.2
	W.PGHDIFGQAAFR.R	19	1	3.7997	VL_0002918_RM_NT_B_02_170127230359.sqt.4830.2
	W.HTFVWPGHDIFGQAAFR.R	6	1	5.5514	VL_0002917_RM_NT_B_01_170127215414.sqt.5060.3
	D.LFYGHVGAIDVLALALER.A	9	1	5.0864	VL_0002918_RM_NT_B_02_170127230359.sqt.9111.2
	I.LAGGYTLESLAADALAR.G	2	1	4.7129	VL_0002917_RM_NT_B_01_170127215414.sqt.6837.2
	Y.WHTFVWPGHDIFGQAAFR.R	5	1	5.1254	VL_0002918_RM_NT_B_02_170127230359.sqt.5797.2
	W.DTDQFPNSVEELTLAFYEILR.H	2	1	4.8008	VL_0002918_RM_NT_B_02_170127230359.sqt.9793.2
	A.ATQVCHALDATHR.L	4	1	3.7997	VL_0002918_RM_NT_B_02_170127230359.sqt.7289.2
	F.AAGAATNPNPDVFAWAATQVCHALDATHR.L	7	1	8.2553	VL_0002918_RM_NT_B_02_170127230359.sqt.7204.3
	A.VCYWHTFVWPGHDIFGQAAFR.R	6	1	6.218	VL_0002918_RM_NT_B_02_170127230359.sqt.6431.3
	A.TVHGFLVQYGLQNEIR.V	5	1	5.1763	VL_0002917_RM_NT_B_01_170127215414.sqt.4713.3
	S.IDPEDLFYGHVGAIDVLALALER.A	3	1	5.209	VL_0002917_RM_NT_B_01_170127215414.sqt.8744.3
	R.FAAGAATNPNPDVFAWAATQVCHALDAT.H	4	1	3.8062	VL_0002917_RM_NT_B_01_170127215414.sqt.8001.2
	P.DVFAWAATQVCHALDATHR.L	1	1	5.2529	VL_0002917_RM_NT_B_01_170127215414.sqt.7248.2
	R.FAAGAATNPNPDVFAWAATQVCHAL.D	2	1	4.7027	VL_0002917_RM_NT_B_01_170127215414.sqt.7256.2
	V.CYWHTFVWPGHDIFGQAAFR.R	4	1	5.601	VL_0002918_RM_NT_B_02_170127230359.sqt.6565.3
	A.TNPNPDVFAWAATQVCHALDATHR.L	6	1	6.1118	VL_0002917_RM_NT_B_01_170127215414.sqt.6949.4
	T.NPNPDVFAWAATQVCHALDATHR.L	3	1	5.2784	VL_0002917_RM_NT_B_01_170127215414.sqt.7059.3
	R.IAVCYWHTFVWPGHDIFGQAA.F	3	1	4.2304	VL_0002918_RM_NT_B_02_170127230359.sqt.6650.2
	Q.SDNPLAYHHYDPDKR.V	7	1	4.4909	VL_0002917_RM_NT_B_01_170127215414.sqt.2536.2
	M.SYFEHIPAIR.Y	16	1	3.1251	VL_0002917_RM_NT_B_01_170127215414.sqt.4046.2
	A.TQVCHALDATHR.L	9	1	4.2174	VL_0002918_RM_NT_B_02_170127230359.sqt.1325.3
	R.IAVCYWHTFVWPGHDIFGQ.A	2	1	4.3733	VL_0002917_RM_NT_B_01_170127215414.sqt.6650.3
	Q.SDNPLAYHHYDPDK.R	3	1	3.0935	VL_0002918_RM_NT_B_02_170127230359.sqt.2831.2
	N.PLAYHHYDPDKR.V	11	1	4.2712	VL_0002918_RM_NT_B_02_170127230359.sqt.2747.2
	H.TFVWPGHDIFGQAAFR.R	19	1	3.9667	VL_0002917_RM_NT_B_01_170127215414.sqt.5913.3
	K.LGTPFYTFHD.T	2	1	2.4821	VL_0002917_RM_NT_B_01_170127215414.sqt.4779.2
	C.YWHTFVWPGHDIFGQAAFR.R	11	1	4.5426	VL_0002917_RM_NT_B_01_170127215414.sqt.6354.3
	A.ATNPNPDVFAWAATQVCHALDATHR.L	3	1	6.0863	VL_0002918_RM_NT_B_02_170127230359.sqt.7031.4
	L.AGGYTLESLAADALAR.G	5	1	3.5766	VL_0002917_RM_NT_B_01_170127215414.sqt.6827.2
	H.VGAIDVLALALER.A	11	1	4.0264	VL_0002918_RM_NT_B_02_170127230359.sqt.7015.2
	F.YGHVGAIDVLALALER.A	9	1	4.1288	VL_0002918_RM_NT_B_02_170127230359.sqt.6415.3
	I.RYEGPQSDNPLAYHHYDPDKR.V	4	1	5.4906	VL_0002918_RM_NT_B_02_170127230359.sqt.2297.4
	Q.FPNSVEELTLAFYEILR.H	3	1	4.2722	VL_0002918_RM_NT_B_02_170127230359.sqt.9952.2
	Y.TFHDTDVAPEGDSLR.E	1	1	3.6727	VL_0002917_RM_NT_B_01_170127215414.sqt.4625.2
	R.QSIDPEDLFYGH.V	2	1	3.8047	VL_0002918_RM_NT_B_02_170127230359.sqt.5272.2
	N.AFALGVFGSVDANR.G	2	1	4.0134	VL_0002917_RM_NT_B_01_170127215414.sqt.5454.2
	N.PLAYHHYDPDK.R	1	1	3.499	VL_0002918_RM_NT_B_02_170127230359.sqt.2838.2
	Y.TLESLAADALAR.G	1	1	3.3145	VL_0002918_RM_NT_B_02_170127230359.sqt.5069.2
	Q.SIDPEDLFYGHVGAIDVLALALER.A	5	1	4.8667	VL_0002917_RM_NT_B_01_170127215414.sqt.8092.3
	R.RQSIDPEDLFYGH.V	1	1	3.6344	VL_0002918_RM_NT_B_02_170127230359.sqt.4633.2
	A.GGYTLESLAADALAR.G	3	1	3.2665	VL_0002918_RM_NT_B_02_170127230359.sqt.9016.2
	P.GHDIFGQAAFR.R	2	1	2.8001	VL_0002918_RM_NT_B_02_170127230359.sqt.5849.2
	N.SVEELTLAFYEILR.H	9	1	4.047	VL_0002917_RM_NT_B_01_170127215414.sqt.8276.2
	R.VNIEANHATLAGHSFHHEIANAFAL.G	2	1	4.4598	VL_0002917_RM_NT_B_01_170127215414.sqt.4218.3
	P.QSDNPLAYHHYDPDKR.V	2	1	3.6319	VL_0002918_RM_NT_B_02_170127230359.sqt.2598.2
	V.DPQHASGAQER.L	11	1	2.8043	VL_0002917_RM_NT_B_01_170127215414.sqt.898.2
	L.AYHHYDPDKR.V	13	1	3.169	VL_0002917_RM_NT_B_01_170127215414.sqt.2400.2
	S.DNPLAYHHYDPDKR.V	7	1	3.3398	VL_0002918_RM_NT_B_02_170127230359.sqt.2470.3
	F.HDTDVAPEGDSLR.E	1	1	3.7745	VL_0002917_RM_NT_B_01_170127215414.sqt.1712.2
	A.YHHYDPDKR.V	6	1	3.8884	VL_0002917_RM_NT_B_01_170127215414.sqt.767.3
	F.VWPGHDIFGQAAFR.R	11	1	3.0644	VL_0002917_RM_NT_B_01_170127215414.sqt.4930.3
	G.AATNPNPDVFAWAATQVCHALDATHR.L	2	1	5.1332	VL_0002918_RM_NT_B_02_170127230359.sqt.7039.4
	Y.HHYDPDKR.V	4	1	2.9486	VL_0002917_RM_NT_B_01_170127215414.sqt.673.2
	R.YEGPQSDNPLAYHHYDPD.K	4	1	3.7802	VL_0002917_RM_NT_B_01_170127215414.sqt.3222.3
	T.QVCHALDATHR.L	4	1	3.2666	VL_0002917_RM_NT_B_01_170127215414.sqt.1663.2
	E.NIVNQAIYGLR.-	2	1	3.4861	VL_0002918_RM_NT_B_02_170127230359.sqt.5423.2
	P.RFAAGAATNPNPDVFAWAATQVCHALDATHR.L	2	1	5.3553	VL_0002917_RM_NT_B_01_170127215414.sqt.6713.4
	W.GTANLFSHPR.F	7	1	3.2469	VL_0002917_RM_NT_B_01_170127215414.sqt.5148.2
	E.GYETLLNTDLKR.E	4	1	3.4829	VL_0002918_RM_NT_B_02_170127230359.sqt.4015.2
	F.ALGVFGSVDANR.G	14	1	3.0297	VL_0002917_RM_NT_B_01_170127215414.sqt.3858.2
	D.PQHASGAQER.L	7	1	2.7279	VL_0002918_RM_NT_B_02_170127230359.sqt.920.2
	L.WGTANLFSHPR.F	30	1	3.5336	VL_0002918_RM_NT_B_02_170127230359.sqt.5396.2
	S.YFEHIPAIR.Y	16	1	2.5503	VL_0002918_RM_NT_B_02_170127230359.sqt.3493.3
	L.AYHHYDPDK.R	4	1	3.2832	VL_0002918_RM_NT_B_02_170127230359.sqt.831.2
	R.IAVCYWHTF.V	1	1	2.4056	VL_0002918_RM_NT_B_02_170127230359.sqt.5093.2
	R.RQSIDPEDLFYGHVGAIDVL.A	2	1	3.5382	VL_0002917_RM_NT_B_01_170127215414.sqt.6403.2
	H.GFLVQYGLQNEIR.V	2	1	3.1965	VL_0002918_RM_NT_B_02_170127230359.sqt.5091.2
	Q.RYAQWDDAFGR.K	1	1	2.7197	VL_0002918_RM_NT_B_02_170127230359.sqt.3671.2
	R.YEGPQSDNPLAYH.H	2	1	2.6671	VL_0002918_RM_NT_B_02_170127230359.sqt.3279.2
	R.VNIEANHATLAGHSFHH.E	1	1	3.5075	VL_0002918_RM_NT_B_02_170127230359.sqt.2198.3
	G.PQSDNPLAYHHYDPDK.R	2	1	3.4817	VL_0002918_RM_NT_B_02_170127230359.sqt.2872.3
	Y.EGPQSDNPLAYHHYDPDKR.V	7	1	3.7324	VL_0002918_RM_NT_B_02_170127230359.sqt.2522.4
	L.TLAFYEILR.H	2	1	2.7078	VL_0002917_RM_NT_B_01_170127215414.sqt.5822.2
	G.YETLLNTDLKR.E	2	1	3.1682	VL_0002917_RM_NT_B_01_170127215414.sqt.3901.2
	K.GALLIEPKPQEPTKH.Q	2	1	3.6398	VL_0002918_RM_NT_B_02_170127230359.sqt.2390.2
	D.AAFEFFTK.L	4	1	2.147	VL_0002917_RM_NT_B_01_170127215414.sqt.4741.2
	T.LLIEPKPQEPTK.H	7	6	3.4938	VL_0002917_RM_NT_B_01_170127215414.sqt.2556.2
	P.LAYHHYDPDKR.V	14	1	3.7598	VL_0002917_RM_NT_B_01_170127215414.sqt.2736.2
	A.LGVFGSVDANR.G	2	1	2.8248	VL_0002917_RM_NT_B_01_170127215414.sqt.3652.2
	R.AAVLVENDRLD.A	1	1	2.7436	VL_0002918_RM_NT_B_02_170127230359.sqt.3037.2
	N.IVNQAIYGLR.-	2	1	3.0625	VL_0002918_RM_NT_B_02_170127230359.sqt.3530.2
	T.FVWPGHDIFGQAAFR.R	2	1	2.6969	VL_0002918_RM_NT_B_02_170127230359.sqt.6459.2
	Q.HASGAQER.L	2	1	2.4123	VL_0002917_RM_NT_B_01_170127215414.sqt.845.2
	H.DTDVAPEGDSLR.E	2	1	2.4403	VL_0002917_RM_NT_B_01_170127215414.sqt.2100.2
	Y.DYDVATVHGFLVQYGLQNEIR.V	1	1	2.5974	VL_0002918_RM_NT_B_02_170127230359.sqt.6461.2
	L.LIEPKPQEPTK.H	8	6	3.428	VL_0002917_RM_NT_B_01_170127215414.sqt.2716.2
	F.LSMVVEHK.H	4	1	2.4225	VL_0002917_RM_NT_B_01_170127215414.sqt.3037.2
	F.LVQYGLQNEIR.V	5	1	3.0872	VL_0002917_RM_NT_B_01_170127215414.sqt.3494.2
	P.LAYHHYDPDK.R	2	1	2.7625	VL_0002918_RM_NT_B_02_170127230359.sqt.3019.2
	R.QSIDPEDLFYGHVGAIDVL.A	1	1	3.7286	VL_0002918_RM_NT_B_02_170127230359.sqt.7075.2
	C.HALDATHR.L	1	1	2.4334	VL_0002917_RM_NT_B_01_170127215414.sqt.803.2
	K.GALLIEPKPQ.E	1	1	2.5311	VL_0002918_RM_NT_B_02_170127230359.sqt.3124.2
	A.GAATNPNPDVFAWAATQVCHALDATHR.L	3	1	5.0555	VL_0002918_RM_NT_B_02_170127230359.sqt.7058.4
	D.TDVAPEGDSLR.E	2	1	3.1394	VL_0002918_RM_NT_B_02_170127230359.sqt.1984.2
	G.ALLIEPKPQEPTK.H	2	1	3.0515	VL_0002917_RM_NT_B_01_170127215414.sqt.2590.2
	R.HGGFTTGGM.N	2	1	1.8582	VL_0002918_RM_NT_B_02_170127230359.sqt.2275.2
	K.LGTPFYTFHDTDVAPEGD.S	2	1	3.1436	VL_0002918_RM_NT_B_02_170127230359.sqt.4904.2
	Y.AQWDDAFGR.K	2	1	2.0829	VL_0002918_RM_NT_B_02_170127230359.sqt.4147.2
	G.GENYVLWGGR.E	2	6	2.4667	VL_0002918_RM_NT_B_02_170127230359.sqt.4127.2
	Y.HHYDPDK.R	2	1	2.3989	VL_0002918_RM_NT_B_02_170127230359.sqt.700.2
	R.RQSIDPEDLFYGHVGAIDVLAL.A	1	1	2.7035	VL_0002918_RM_NT_B_02_170127230359.sqt.7143.2
	R.M(+15.994900)KADAAFEFF.T	1	1	1.9763	VL_0002918_RM_NT_B_02_170127230359.sqt.5601.2
	L.LWGTANLFSHPR.F	5	1	3.2334	VL_0002918_RM_NT_B_02_170127230359.sqt.5180.2
	F.LSM(+15.994900)VVEHK.H	2	1	2.6165	VL_0002918_RM_NT_B_02_170127230359.sqt.2176.2
	R.IAVCYWH.T	5	1	2.1091	VL_0002918_RM_NT_B_02_170127230359.sqt.3686.2
	I.EPKPQEPTK.H	1	6	2.1832	VL_0002917_RM_NT_B_01_170127215414.sqt.1531.2
	R.AAVLVENDRLDAL.R	2	1	2.6429	VL_0002918_RM_NT_B_02_170127230359.sqt.4446.2
	L.SM(+15.994900)VVEHK.H	3	1	1.9138	VL_0002918_RM_NT_B_02_170127230359.sqt.2165.2
	L.GVFGSVDANR.G	1	1	2.1263	VL_0002918_RM_NT_B_02_170127230359.sqt.2629.2
	A.VLVENDR.L	3	1	1.8788	VL_0002918_RM_NT_B_02_170127230359.sqt.1305.2
	Y.ETLLNTDLKR.E	2	1	2.9356	VL_0002917_RM_NT_B_01_170127215414.sqt.3948.2
	R.GVDPQHASGAQ.E	1	1	2.8448	VL_0002917_RM_NT_B_01_170127215414.sqt.909.2
	L.SMVVEHK.H	4	1	1.9184	VL_0002917_RM_NT_B_01_170127215414.sqt.3142.2
	A.PEGDSLR.E	5	1	2.1445	VL_0002917_RM_NT_B_01_170127215414.sqt.4641.2
	A.QWDDAFGRK.I	2	1	2.3528	VL_0002918_RM_NT_B_02_170127230359.sqt.3536.2
	D.IFGQAAFR.R	2	1	1.8627	VL_0002918_RM_NT_B_02_170127230359.sqt.3586.2
	G.YETLLNTDLK.R	2	1	2.3552	VL_0002917_RM_NT_B_01_170127215414.sqt.4538.2
	Q.PGDALER.A	2	1	2.0264	VL_0002918_RM_NT_B_02_170127230359.sqt.2318.2
	F.TTGGMNFDAK.V	1	1	2.1255	VL_0002918_RM_NT_B_02_170127230359.sqt.2247.2
	A.AVLVENDRLDALR.R	1	1	3.0195	VL_0002917_RM_NT_B_01_170127215414.sqt.3612.2
	A.RGVDPQHASGAQER.L	2	1	2.5558	VL_0002917_RM_NT_B_01_170127215414.sqt.791.3
	Y.AQWDDAFGRK.I	2	1	2.5161	VL_0002918_RM_NT_B_02_170127230359.sqt.3534.2
	L.IEPKPQEPTK.H	6	6	2.5945	VL_0002917_RM_NT_B_01_170127215414.sqt.2551.2
	R.VNIEANHATLAGHSFHHEIANAFALGVFGSVDAN.R	2	1	3.9057	VL_0002917_RM_NT_B_01_170127215414.sqt.5471.4
	V.QYGLQNEIR.V	3	1	2.2433	VL_0002917_RM_NT_B_01_170127215414.sqt.5799.2
	E.PKPQEPTK.H	2	6	1.7991	VL_0002917_RM_NT_B_01_170127215414.sqt.701.2
	T.ANLFSHPR.F	2	1	2.006	VL_0002918_RM_NT_B_02_170127230359.sqt.5228.2
	E.TLLNTDLKR.E	2	1	2.5405	VL_0002918_RM_NT_B_02_170127230359.sqt.4086.2
	H.QYDYDVATVHGFLVQYGLQNEIR.V	2	1	2.2875	VL_0002918_RM_NT_B_02_170127230359.sqt.5882.2
	R.VNIEANHATLAGHSFHHEIANAFALGVF.G	2	1	3.4109	VL_0002917_RM_NT_B_01_170127215414.sqt.5216.3
	A.QWDDAFGR.K	2	1	1.6354	VL_0002918_RM_NT_B_02_170127230359.sqt.4145.2
	R.HGGFTTGGMNFDAK.V	66	1	6.2479	VL_0002917_RM_NT_B_01_170127215414.sqt.3358.2
	R.HGGFTTGGM(+15.994900)NFDAK.V	11	1	5.3117	VL_0002918_RM_NT_B_02_170127230359.sqt.2074.2
	K.LGTPFYTFHDTDVAPEGDSLR.E	35	1	6.0934	VL_0002917_RM_NT_B_01_170127215414.sqt.4601.2
	R.VNIEANHATLAGHSFHHEIANAFALGVFGSVDANR.G	173	1	10.0272	VL_0002918_RM_NT_B_02_170127230359.sqt.5059.3
	R.IAVCYWHTFVWPGHDIFGQAAFR.R	59	1	7.5929	VL_0002917_RM_NT_B_01_170127215414.sqt.6398.3
	K.ILAGGYTLESLAADALAR.G	59	1	5.1843	VL_0002918_RM_NT_B_02_170127230359.sqt.8355.2
	R.FAAGAATNPNPDVFAWAATQVCHALDATHR.L	50	1	8.4483	VL_0002918_RM_NT_B_02_170127230359.sqt.7288.3
	K.HQYDYDVATVHGFLVQYGLQNEIR.V	127	1	8.5056	VL_0002918_RM_NT_B_02_170127230359.sqt.8663.3
	-.M(+15.994900)SYFEHIPAIR.Y	4	1	3.6788	VL_0002918_RM_NT_B_02_170127230359.sqt.4016.2
	R.YEGPQSDNPLAYHHYDPDK.R	10	1	5.7561	VL_0002917_RM_NT_B_01_170127215414.sqt.2768.3
	R.KILAGGYTLESLAADALAR.G	4	1	5.8511	VL_0002918_RM_NT_B_02_170127230359.sqt.6243.2
	R.M(+15.994900)KADAAFEFFTK.L	16	1	5.3671	VL_0002917_RM_NT_B_01_170127215414.sqt.4351.2
	R.YEGPQSDNPLAYHHYDPDKR.V	42	1	5.0945	VL_0002918_RM_NT_B_02_170127230359.sqt.2617.2
	R.GDPQNGWDTDQFPNSVEELTLAFYEILR.H	10	1	6.0681	VL_0002917_RM_NT_B_01_170127215414.sqt.9789.3
	-.MSYFEHIPAIR.Y	6	1	3.3447	VL_0002918_RM_NT_B_02_170127230359.sqt.4323.3
	R.EGYETLLNTDLK.R	9	1	3.7648	VL_0002917_RM_NT_B_01_170127215414.sqt.4440.2
	K.LGGENYVLWGGR.E	34	6	3.8856	VL_0002917_RM_NT_B_01_170127215414.sqt.4719.2
	R.MKADAAFEFFTK.L	29	1	4.081	VL_0002918_RM_NT_B_02_170127230359.sqt.4882.2
	K.ADAAFEFFTK.L	59	1	3.0613	VL_0002918_RM_NT_B_02_170127230359.sqt.5420.2
	R.YAQWDDAFGR.K	11	1	3.3219	VL_0002918_RM_NT_B_02_170127230359.sqt.4257.2
	R.GVDPQHASGAQER.L	33	1	3.472	VL_0002917_RM_NT_B_01_170127215414.sqt.875.3
	R.QSIDPEDLFYGHVGAIDVLALALER.A	15	1	5.8582	VL_0002917_RM_NT_B_01_170127215414.sqt.8154.3
	R.RPWQQPGDALER.A	31	1	4.0924	VL_0002918_RM_NT_B_02_170127230359.sqt.2387.2
	R.RQSIDPEDLFYGHVGAIDVLALALER.A	7	1	7.3954	VL_0002918_RM_NT_B_02_170127230359.sqt.7651.3
	R.FLSM(+15.994900)VVEHK.H	8	1	2.8785	VL_0002917_RM_NT_B_01_170127215414.sqt.2116.2
	R.LLWGTANLFSHPR.F	47	1	3.8531	VL_0002918_RM_NT_B_02_170127230359.sqt.5289.2
	K.GALLIEPKPQEPTK.H	28	1	4.5912	VL_0002917_RM_NT_B_01_170127215414.sqt.2876.2
	R.FAAGAATNPNPDVFAWAATQVCHALDATHRLGGENYVLWGGR.E	3	1	7.6787	VL_0002917_RM_NT_B_01_170127215414.sqt.7785.5
	R.EGYETLLNTDLKR.E	17	1	4.3338	VL_0002917_RM_NT_B_01_170127215414.sqt.3958.2
	R.FLSMVVEHK.H	22	1	2.8348	VL_0002917_RM_NT_B_01_170127215414.sqt.2975.2
	R.AAVLVENDR.L	8	1	3.0067	VL_0002918_RM_NT_B_02_170127230359.sqt.2064.2
	R.LENIVNQAIYGLR.-	50	1	4.1829	VL_0002917_RM_NT_B_01_170127215414.sqt.5276.3
	R.YAQWDDAFGRK.I	4	1	3.1013	VL_0002918_RM_NT_B_02_170127230359.sqt.3512.3
	R.EYAANFAR.M	11	1	1.9712	VL_0002917_RM_NT_B_01_170127215414.sqt.2879.2
	R.GVDPQHASGAQERLENIVNQAIYGLR.-	1	1	3.9786	VL_0002918_RM_NT_B_02_170127230359.sqt.6332.3
	R.M(+15.994900)VDYLGER.Q	7	1	2.4696	VL_0002917_RM_NT_B_01_170127215414.sqt.2484.2
	R.VLGKTLAEHLR.I	1	1	3.667	VL_0002918_RM_NT_B_02_170127230359.sqt.2380.3
	R.MVDYLGER.Q	5	1	2.369	VL_0002918_RM_NT_B_02_170127230359.sqt.3113.2
	R.YAQWDDAFGRKILAGGYTLESLAADALARGVDPQHASGAQER.L	2	1	4.1298	VL_0002917_RM_NT_B_01_170127215414.sqt.7515.5
	K.TLAEHLR.I	19	1	2.0104	VL_0002917_RM_NT_B_01_170127215414.sqt.1931.2
	R.AAVLVENDRLDALR.R	7	1	3.2499	VL_0002918_RM_NT_B_02_170127230359.sqt.3592.2
	R.ERDQFAR.F	4	1	2.3088	VL_0002917_RM_NT_B_01_170127215414.sqt.2040.2
	R.IGFKGALLIEPKPQEPTK.H	2	1	3.5801	VL_0002918_RM_NT_B_02_170127230359.sqt.3785.4
	R.GDPQNGWDTDQFPNSVEELTLAFYEILRHGGFTTGGMNFDAK.V	1	1	3.1728	VL_0002917_RM_NT_B_01_170127215414.sqt.9179.4
	R.VNIEANHA.T	1	1	1.9243	VL_0002918_RM_NT_B_02_170127230359.sqt.1381.2
	P.WQQPGDALER.A	2	1	2.4565	VL_0002917_RM_NT_B_01_170127215414.sqt.2811.2
	A.AFEFFTK.L	1	1	1.5616	VL_0002918_RM_NT_B_02_170127230359.sqt.4612.2
	Q.QPGDALER.A	1	1	1.6584	VL_0002918_RM_NT_B_02_170127230359.sqt.2511.2
	A.FEFFTK.L	2	1	2.2965	VL_0002918_RM_NT_B_02_170127230359.sqt.4448.2
	T.GGM(+15.994900)NFDAK.V	1	1	2.0065	VL_0002918_RM_NT_B_02_170127230359.sqt.2080.2
	Y.FEHIPAIR.Y	4	1	1.8847	VL_0002918_RM_NT_B_02_170127230359.sqt.3964.2
	K.LGTPFYTFHDTD.V	1	1	1.8111	VL_0002917_RM_NT_B_01_170127215414.sqt.4509.2
	D.VLALALER.A	1	1	1.8598	VL_0002918_RM_NT_B_02_170127230359.sqt.3890.2
	R.IAVCYWHTFVWPGHDIFGQA.A	1	1	2.3663	VL_0002918_RM_NT_B_02_170127230359.sqt.6659.2
	Q.WDDAFGRK.I	1	1	1.9351	VL_0002917_RM_NT_B_01_170127215414.sqt.3505.2
	E.RDQFAR.F	2	1	2.1466	VL_0002917_RM_NT_B_01_170127215414.sqt.1039.2
	H.YDPDKR.V	2	1	1.5008	VL_0002917_RM_NT_B_01_170127215414.sqt.737.2
	Q.VCHALDATHR.L	1	1	2.041	VL_0002918_RM_NT_B_02_170127230359.sqt.7176.2
	F.TTGGM(+15.994900)NFDAK.V	2	1	1.7108	VL_0002918_RM_NT_B_02_170127230359.sqt.2228.2
	R.VLGKTLAEHLRIAVCYWHTFVWPGHDIFGQAAFR.R	1	1	3.3659	VL_0002917_RM_NT_B_01_170127215414.sqt.7769.6
	K.TLAEHLRIAVCYWHTFVWPGHDIFGQAAFR.R	1	1	2.8356	VL_0002917_RM_NT_B_01_170127215414.sqt.7206.5
B5YVL8	1	440	49616.4	10	65	0.17	202.991	Xylose isomerase OS=Escherichia coli O157:H7 (strain EC4115 / EHEC) GN=xylA PE=3 SV=1 : Q7A9X4 Xylose isomerase OS=Escherichia coli O157:H7 GN=xylA PE=3 SV=1
	T.LLIEPKPQEPTK.H	7	6	3.4938	VL_0002917_RM_NT_B_01_170127215414.sqt.2556.2
	L.LIEPKPQEPTK.H	8	6	3.428	VL_0002917_RM_NT_B_01_170127215414.sqt.2716.2
	G.GENYVLWGGR.E	2	6	2.4667	VL_0002918_RM_NT_B_02_170127230359.sqt.4127.2
	I.EPKPQEPTK.H	1	6	2.1832	VL_0002917_RM_NT_B_01_170127215414.sqt.1531.2
	L.IEPKPQEPTK.H	6	6	2.5945	VL_0002917_RM_NT_B_01_170127215414.sqt.2551.2
	E.PKPQEPTK.H	2	6	1.7991	VL_0002917_RM_NT_B_01_170127215414.sqt.701.2
	K.LGGENYVLWGGR.E	34	6	3.8856	VL_0002917_RM_NT_B_01_170127215414.sqt.4719.2
	H.HYNPDELVLGK.R	2	5	4.3115	VL_0002917_RM_NT_B_01_170127215414.sqt.3188.2
	R.KADVAFEFFHK.L	2	5	3.4138	VL_0002917_RM_NT_B_01_170127215414.sqt.3887.3
	R.YGAGAATNPDPEVFSWAATQVVTAMEATHK.L	1	5	3.0877	VL_0002917_RM_NT_B_01_170127215414.sqt.7603.3
B1X8I1	1	440	49692.5	10	65	0.17	202.991	Xylose isomerase OS=Escherichia coli (strain K12 / DH10B) GN=xylA PE=3 SV=1 : P00944 Xylose isomerase OS=Escherichia coli (strain K12) GN=xylA PE=3 SV=1 : C4ZXF6 Xylose isomerase OS=Escherichia coli (strain K12 / MC4100 / BW2952) GN=xylA PE=3 SV=1
	T.LLIEPKPQEPTK.H	7	6	3.4938	VL_0002917_RM_NT_B_01_170127215414.sqt.2556.2
	L.LIEPKPQEPTK.H	8	6	3.428	VL_0002917_RM_NT_B_01_170127215414.sqt.2716.2
	G.GENYVLWGGR.E	2	6	2.4667	VL_0002918_RM_NT_B_02_170127230359.sqt.4127.2
	I.EPKPQEPTK.H	1	6	2.1832	VL_0002917_RM_NT_B_01_170127215414.sqt.1531.2
	L.IEPKPQEPTK.H	6	6	2.5945	VL_0002917_RM_NT_B_01_170127215414.sqt.2551.2
	E.PKPQEPTK.H	2	6	1.7991	VL_0002917_RM_NT_B_01_170127215414.sqt.701.2
	K.LGGENYVLWGGR.E	34	6	3.8856	VL_0002917_RM_NT_B_01_170127215414.sqt.4719.2
	H.HYNPDELVLGK.R	2	5	4.3115	VL_0002917_RM_NT_B_01_170127215414.sqt.3188.2
	R.KADVAFEFFHK.L	2	5	3.4138	VL_0002917_RM_NT_B_01_170127215414.sqt.3887.3
	R.YGAGAATNPDPEVFSWAATQVVTAMEATHK.L	1	5	3.0877	VL_0002917_RM_NT_B_01_170127215414.sqt.7603.3
A7ZTB2	1	440	49683.5	10	65	0.17	202.991	Xylose isomerase OS=Escherichia coli O139:H28 (strain E24377A / ETEC) GN=xylA PE=3 SV=1 : B6I3D6 Xylose isomerase OS=Escherichia coli (strain SE11) GN=xylA PE=3 SV=1
	T.LLIEPKPQEPTK.H	7	6	3.4938	VL_0002917_RM_NT_B_01_170127215414.sqt.2556.2
	L.LIEPKPQEPTK.H	8	6	3.428	VL_0002917_RM_NT_B_01_170127215414.sqt.2716.2
	G.GENYVLWGGR.E	2	6	2.4667	VL_0002918_RM_NT_B_02_170127230359.sqt.4127.2
	I.EPKPQEPTK.H	1	6	2.1832	VL_0002917_RM_NT_B_01_170127215414.sqt.1531.2
	L.IEPKPQEPTK.H	6	6	2.5945	VL_0002917_RM_NT_B_01_170127215414.sqt.2551.2
	E.PKPQEPTK.H	2	6	1.7991	VL_0002917_RM_NT_B_01_170127215414.sqt.701.2
	K.LGGENYVLWGGR.E	34	6	3.8856	VL_0002917_RM_NT_B_01_170127215414.sqt.4719.2
	H.HYNPDELVLGK.R	2	5	4.3115	VL_0002917_RM_NT_B_01_170127215414.sqt.3188.2
	R.KADVAFEFFHK.L	2	5	3.4138	VL_0002917_RM_NT_B_01_170127215414.sqt.3887.3
	R.YGAGAATNPDPEVFSWAATQVVTAMEATHK.L	1	5	3.0877	VL_0002917_RM_NT_B_01_170127215414.sqt.7603.3
B7NEL7	1	440	49650.4	11	66	0.17	204.721	Xylose isomerase OS=Escherichia coli O17:K52:H18 (strain UMN026 / ExPEC) GN=xylA PE=3 SV=1
	L.IEPKPQEPTK.H	6	6	2.5945	VL_0002917_RM_NT_B_01_170127215414.sqt.2551.2
	E.PKPQEPTK.H	2	6	1.7991	VL_0002917_RM_NT_B_01_170127215414.sqt.701.2
	T.LLIEPKPQEPTK.H	7	6	3.4938	VL_0002917_RM_NT_B_01_170127215414.sqt.2556.2
	L.LIEPKPQEPTK.H	8	6	3.428	VL_0002917_RM_NT_B_01_170127215414.sqt.2716.2
	G.GENYVLWGGR.E	2	6	2.4667	VL_0002918_RM_NT_B_02_170127230359.sqt.4127.2
	I.EPKPQEPTK.H	1	6	2.1832	VL_0002917_RM_NT_B_01_170127215414.sqt.1531.2
	K.LGGENYVLWGGR.E	34	6	3.8856	VL_0002917_RM_NT_B_01_170127215414.sqt.4719.2
	H.HYNPDELVLGK.R	2	5	4.3115	VL_0002917_RM_NT_B_01_170127215414.sqt.3188.2
	R.KADVAFEFFHK.L	2	5	3.4138	VL_0002917_RM_NT_B_01_170127215414.sqt.3887.3
	R.YGAGAATNPDPEVFSWAATQVVTAMEATHK.L	1	5	3.0877	VL_0002917_RM_NT_B_01_170127215414.sqt.7603.3
	K.LLWGTANCFTNPR.Y	1	1	1.7298	VL_0002917_RM_NT_B_01_170127215414.sqt.5157.3
B7N1L9	1	440	49669.5	10	65	0.17	202.991	Xylose isomerase OS=Escherichia coli O81 (strain ED1a) GN=xylA PE=3 SV=1 : B1LJC7 Xylose isomerase OS=Escherichia coli (strain SMS-3-5 / SECEC) GN=xylA PE=3 SV=1 : A8A623 Xylose isomerase OS=Escherichia coli O9:H4 (strain HS) GN=xylA PE=3 SV=1 : B7NP65 Xylose isomerase OS=Escherichia coli O7:K1 (strain IAI39 / ExPEC) GN=xylA PE=3 SV=1 : B7MES1 Xylose isomerase OS=Escherichia coli O45:K1 (strain S…
	H.HYNPDELVLGK.R	2	5	4.3115	VL_0002917_RM_NT_B_01_170127215414.sqt.3188.2
	R.KADVAFEFFHK.L	2	5	3.4138	VL_0002917_RM_NT_B_01_170127215414.sqt.3887.3
	R.YGAGAATNPDPEVFSWAATQVVTAMEATHK.L	1	5	3.0877	VL_0002917_RM_NT_B_01_170127215414.sqt.7603.3
	T.LLIEPKPQEPTK.H	7	6	3.4938	VL_0002917_RM_NT_B_01_170127215414.sqt.2556.2
	L.LIEPKPQEPTK.H	8	6	3.428	VL_0002917_RM_NT_B_01_170127215414.sqt.2716.2
	G.GENYVLWGGR.E	2	6	2.4667	VL_0002918_RM_NT_B_02_170127230359.sqt.4127.2
	I.EPKPQEPTK.H	1	6	2.1832	VL_0002917_RM_NT_B_01_170127215414.sqt.1531.2
	L.IEPKPQEPTK.H	6	6	2.5945	VL_0002917_RM_NT_B_01_170127215414.sqt.2551.2
	E.PKPQEPTK.H	2	6	1.7991	VL_0002917_RM_NT_B_01_170127215414.sqt.701.2
	K.LGGENYVLWGGR.E	34	6	3.8856	VL_0002917_RM_NT_B_01_170127215414.sqt.4719.2
contaminant_KERATIN10	2	400	44061.1	4	7	0.07	13.618
	R.VLDELTLAR.T	2	6	2.5036	VL_0002917_RM_NT_B_01_170127215414.sqt.3874.2
	R.LASYLDK.V	2	8	1.8715	VL_0002917_RM_NT_B_01_170127215414.sqt.2152.2
	R.LAADDFR.T	2	7	1.7268	VL_0002918_RM_NT_B_02_170127230359.sqt.2366.2
	R.TEELNR.E	1	3	1.8597	VL_0002918_RM_NT_B_02_170127230359.sqt.929.2
contaminant_KERATIN03	2	593	59464.9	28	63	0.51	197.123	; Additional IDs concatenated into MaxParsimony group: contaminant_KERATIN08, contaminant_KERATIN07, contaminant_KERATIN06, contaminant_KERATIN10; Additional IDs concatenated into MaxParsimony group: contaminant_KERATIN08, contaminant_KERATIN07, contaminant_KERATIN06, contaminant_KERATIN10
	K.VTMQNLNDR.L	2	3	2.4089	VL_0002918_RM_NT_B_02_170127230359.sqt.2052.2
	K.VTM(+15.994900)QNLNDR.L	2	3	2.5894	VL_0002918_RM_NT_B_02_170127230359.sqt.1096.2
	R.LASYLDK.V	2	8	1.8715	VL_0002917_RM_NT_B_01_170127215414.sqt.2152.2
	R.LAADDFR.T	2	7	1.7268	VL_0002918_RM_NT_B_02_170127230359.sqt.2366.2
	Q.ISALEEQLQQIR.A	1	1	3.2663	VL_0002917_RM_NT_B_01_170127215414.sqt.4428.2
	I.KEWYEK.H	2	1	2.5139	VL_0002917_RM_NT_B_01_170127215414.sqt.2209.2
	R.YCVQLSQIQAQISALEEQLQQIR.A	1	1	5.1205	VL_0002918_RM_NT_B_02_170127230359.sqt.8082.2
	K.GSLGGGFSSGGFSGGSFSR.G	1	1	3.7402	VL_0002918_RM_NT_B_02_170127230359.sqt.4172.2
	R.AETECQNTEYQQLLDIK.I	2	1	6.3478	VL_0002917_RM_NT_B_01_170127215414.sqt.4623.2
	K.ADLEM(+15.994900)QIESLTEELAYLK.K	5	1	4.5339	VL_0002918_RM_NT_B_02_170127230359.sqt.8278.3
	K.NQILNLTTDNANILLQIDNAR.L	2	1	3.8342	VL_0002918_RM_NT_B_02_170127230359.sqt.6447.2
	K.ELTTEIDNNIEQISSYK.S	3	1	4.4281	VL_0002917_RM_NT_B_01_170127215414.sqt.5141.2
	R.SQYEQLAEQNRK.D	4	1	3.6481	VL_0002918_RM_NT_B_02_170127230359.sqt.1698.2
	K.TIDDLKNQILNLTTDNANILLQIDNAR.L	3	1	7.1014	VL_0002918_RM_NT_B_02_170127230359.sqt.7565.3
	R.ALEESNYELEGK.I	5	1	3.6182	VL_0002918_RM_NT_B_02_170127230359.sqt.2607.2
	R.NVQALEIELQSQLALK.Q	3	1	4.7469	VL_0002918_RM_NT_B_02_170127230359.sqt.6225.2
	K.NHEEEM(+15.994900)KDLR.N	3	1	2.6462	VL_0002918_RM_NT_B_02_170127230359.sqt.783.2
	K.IRLENEIQTYR.S	2	1	3.432	VL_0002917_RM_NT_B_01_170127215414.sqt.3132.2
	R.SLLEGEGSSGGGGR.G	2	1	3.1058	VL_0002918_RM_NT_B_02_170127230359.sqt.2054.2
	K.QSLEASLAETEGR.Y	1	1	2.9311	VL_0002918_RM_NT_B_02_170127230359.sqt.3546.2
	K.NHEEEMKDLR.N	3	1	2.267	VL_0002917_RM_NT_B_01_170127215414.sqt.1214.3
	R.NVSTGDVNVEM(+15.994900)NAAPGVDLTQLLNNM(+15.994900)R.S	1	1	3.1555	VL_0002917_RM_NT_B_01_170127215414.sqt.5487.3
	R.LKYENEVALR.Q	2	1	3.482	VL_0002918_RM_NT_B_02_170127230359.sqt.2463.3
	K.DAEAWFNEK.S	3	1	2.3494	VL_0002917_RM_NT_B_01_170127215414.sqt.4021.2
	K.SEITELR.R	3	1	1.6345	VL_0002918_RM_NT_B_02_170127230359.sqt.2320.2
	R.RVLDELTLTK.A	1	1	2.4938	VL_0002918_RM_NT_B_02_170127230359.sqt.3469.2
	R.VLDELTLTK.A	1	1	2.5723	VL_0002918_RM_NT_B_02_170127230359.sqt.3700.2
	K.KNHEEEM(+15.994900)KDLR.N	1	1	1.6737	VL_0002917_RM_NT_B_01_170127215414.sqt.724.2
contaminant_KERATIN02	2	622	61931.8	15	29	0.3	103.522
	R.LASYLDK.V	2	8	1.8715	VL_0002917_RM_NT_B_01_170127215414.sqt.2152.2
	T.SGGGGGGGLGSGGSIR.S	2	1	4.4011	VL_0002917_RM_NT_B_01_170127215414.sqt.1508.2
	S.SLGGGFGGGSR.G	2	1	2.2234	VL_0002917_RM_NT_B_01_170127215414.sqt.2085.2
	R.GGSGGSYGGGGSGGGYGGGSGSR.G	2	1	3.0467	VL_0002918_RM_NT_B_02_170127230359.sqt.1201.2
	K.NYSPYYNTIDDLKDQIVDLTVGNNK.T	3	1	6.1124	VL_0002917_RM_NT_B_01_170127215414.sqt.6893.3
	K.DIENQYETQITQIEHEVSSSGQEVQSSAK.E	3	1	6.5561	VL_0002918_RM_NT_B_02_170127230359.sqt.5949.3
	K.EIETYHNLLEGGQEDFESSGAGK.I	2	1	6.3726	VL_0002917_RM_NT_B_01_170127215414.sqt.4273.3
	K.VQALEEANNDLENK.I	3	1	4.2527	VL_0002917_RM_NT_B_01_170127215414.sqt.2769.2
	R.HGVQELEIELQSQLSKK.A	1	1	3.8294	VL_0002918_RM_NT_B_02_170127230359.sqt.4720.3
	K.TLLDIDNTR.M	2	1	2.2834	VL_0002918_RM_NT_B_02_170127230359.sqt.3575.2
	R.LASYLDKVQALEEANNDLENKIQDWYDKK.G	1	1	4.3939	VL_0002917_RM_NT_B_01_170127215414.sqt.6183.5
	K.NYSPYYNTIDDLK.D	1	1	2.1135	VL_0002918_RM_NT_B_02_170127230359.sqt.4263.2
	K.KGPAAIQK.N	2	1	2.8766	VL_0002918_RM_NT_B_02_170127230359.sqt.782.2
	R.IKFEMEQNLR.Q	2	1	2.3987	VL_0002917_RM_NT_B_01_170127215414.sqt.3370.3
	K.TLNDMR.Q	1	1	1.4071	VL_0002917_RM_NT_B_01_170127215414.sqt.1304.2
contaminant_KERATIN05	2	471	51481.4	9	16	0.15	37.654
	K.TRLEQEIATYR.R	2	5	3.3037	VL_0002918_RM_NT_B_02_170127230359.sqt.3251.2
	K.VTMQNLNDR.L	2	3	2.4089	VL_0002918_RM_NT_B_02_170127230359.sqt.2052.2
	K.VTM(+15.994900)QNLNDR.L	2	3	2.5894	VL_0002918_RM_NT_B_02_170127230359.sqt.1096.2
	R.VLDELTLAR.T	2	6	2.5036	VL_0002917_RM_NT_B_01_170127215414.sqt.3874.2
	R.LASYLDK.V	2	8	1.8715	VL_0002917_RM_NT_B_01_170127215414.sqt.2152.2
	R.LAADDFR.T	2	7	1.7268	VL_0002918_RM_NT_B_02_170127230359.sqt.2366.2
	R.EVATNSELVQSGK.S	2	2	3.1369	VL_0002918_RM_NT_B_02_170127230359.sqt.1833.2
	R.TEELNR.E	1	3	1.8597	VL_0002918_RM_NT_B_02_170127230359.sqt.929.2
	K.DAEEWFFTK.T	1	1	2.0719	VL_0002917_RM_NT_B_01_170127215414.sqt.5295.2
contaminant_KERATIN06	2	456	49119	4	8	0.07	17.643
	K.TRLEQEIATYR.R	2	5	3.3037	VL_0002918_RM_NT_B_02_170127230359.sqt.3251.2
	R.VLDELTLAR.T	2	6	2.5036	VL_0002917_RM_NT_B_01_170127215414.sqt.3874.2
	R.LASYLDK.V	2	8	1.8715	VL_0002917_RM_NT_B_01_170127215414.sqt.2152.2
	R.LAADDFR.T	2	7	1.7268	VL_0002918_RM_NT_B_02_170127230359.sqt.2366.2
contaminant_KERATIN12	2	431	47927	9	14	0.12	31.616
	K.TRLEQEIATYR.R	2	5	3.3037	VL_0002918_RM_NT_B_02_170127230359.sqt.3251.2
	R.VLDELTLAR.T	2	6	2.5036	VL_0002917_RM_NT_B_01_170127215414.sqt.3874.2
	R.LASYLDK.V	2	8	1.8715	VL_0002917_RM_NT_B_01_170127215414.sqt.2152.2
	R.LAADDFR.T	2	7	1.7268	VL_0002918_RM_NT_B_02_170127230359.sqt.2366.2
	R.EVATNSELVQSGK.S	2	2	3.1369	VL_0002918_RM_NT_B_02_170127230359.sqt.1833.2
	R.TEELNR.E	1	3	1.8597	VL_0002918_RM_NT_B_02_170127230359.sqt.929.2
	N.ILLQIDNAR.L	1	1	1.9787	VL_0002917_RM_NT_B_01_170127215414.sqt.3697.2
	K.NHEEEM(+15.994900)NALR.G	1	1	1.6441	VL_0002917_RM_NT_B_01_170127215414.sqt.949.2
	K.IRDWYQR.Q	1	1	2.3197	VL_0002917_RM_NT_B_01_170127215414.sqt.2307.2
contaminant_KERATIN08	2	469	50449.7	6	12	0.09	27.551
	K.TRLEQEIATYR.R	2	5	3.3037	VL_0002918_RM_NT_B_02_170127230359.sqt.3251.2
	K.VTMQNLNDR.L	2	3	2.4089	VL_0002918_RM_NT_B_02_170127230359.sqt.2052.2
	K.VTM(+15.994900)QNLNDR.L	2	3	2.5894	VL_0002918_RM_NT_B_02_170127230359.sqt.1096.2
	R.VLDELTLAR.T	2	6	2.5036	VL_0002917_RM_NT_B_01_170127215414.sqt.3874.2
	R.LASYLDK.V	2	8	1.8715	VL_0002917_RM_NT_B_01_170127215414.sqt.2152.2
	R.LAADDFR.T	2	7	1.7268	VL_0002918_RM_NT_B_02_170127230359.sqt.2366.2
contaminant_KERATIN07	2	473	50864.8	4	8	0.07	17.643
	K.TRLEQEIATYR.R	2	5	3.3037	VL_0002918_RM_NT_B_02_170127230359.sqt.3251.2
	R.VLDELTLAR.T	2	6	2.5036	VL_0002917_RM_NT_B_01_170127215414.sqt.3874.2
	R.LASYLDK.V	2	8	1.8715	VL_0002917_RM_NT_B_01_170127215414.sqt.2152.2
	R.LAADDFR.T	2	7	1.7268	VL_0002918_RM_NT_B_02_170127230359.sqt.2366.2
contaminant_KERATIN18	3	562	59767.2	5	7	0.08	19.198
	K.TLNNKFASFIDKVR.F	1	6	3.3569	VL_0002917_RM_NT_B_01_170127215414.sqt.4212.4
	N.LDLDSIIAEVK.A	1	4	2.953	VL_0002917_RM_NT_B_01_170127215414.sqt.6295.2
	R.NLDLDSIIAEVK.A	2	4	3.5393	VL_0002918_RM_NT_B_02_170127230359.sqt.6320.2
	K.LALDVEIATYR.K	1	6	2.3971	VL_0002918_RM_NT_B_02_170127230359.sqt.4897.2
	K.LLEGEECR.L	2	5	1.7365	VL_0002917_RM_NT_B_01_170127215414.sqt.1522.2
contaminant_KERATIN13	3	643	65436.5	24	56	0.26	166.259
	N.KYEDEINK.R	2	7	3.4713	VL_0002918_RM_NT_B_02_170127230359.sqt.1165.2
	N.KYEDEINKR.T	2	7	3.4722	VL_0002917_RM_NT_B_01_170127215414.sqt.1050.3
	K.YEDEINK.R	2	7	1.8913	VL_0002917_RM_NT_B_01_170127215414.sqt.1256.2
	R.THNLEPYFESFINNLR.R	5	1	5.1026	VL_0002918_RM_NT_B_02_170127230359.sqt.6508.3
	K.NM(+15.994900)QDM(+15.994900)VEDYR.N	2	1	2.6473	VL_0002917_RM_NT_B_01_170127215414.sqt.1733.2
	K.SKAEAESLYQSK.Y	2	1	3.6528	VL_0002918_RM_NT_B_02_170127230359.sqt.1584.2
	R.TNAENEFVTIK.K	3	1	3.5416	VL_0002917_RM_NT_B_01_170127215414.sqt.3295.2
	R.THNLEPYFESFINNLRR.G	2	1	4.0986	VL_0002918_RM_NT_B_02_170127230359.sqt.6160.4
	K.YEELQITAGR.H	7	1	2.8887	VL_0002917_RM_NT_B_01_170127215414.sqt.3120.2
	K.QISNLQQSISDAEQR.G	2	1	3.8468	VL_0002917_RM_NT_B_01_170127215414.sqt.3644.2
	K.AEAESLYQSK.Y	2	1	2.8676	VL_0002918_RM_NT_B_02_170127230359.sqt.1922.2
	K.SLNNQFASFIDK.V	2	1	3.3289	VL_0002917_RM_NT_B_01_170127215414.sqt.4840.2
	K.SLNNQFASFIDKVR.F	2	1	4.3012	VL_0002917_RM_NT_B_01_170127215414.sqt.5209.3
	K.LNDLEDALQQAK.E	2	1	3.8399	VL_0002918_RM_NT_B_02_170127230359.sqt.4007.2
	K.DVDGAYMTK.V	1	1	1.5486	VL_0002918_RM_NT_B_02_170127230359.sqt.2013.2
	R.FLEQQNQVLQTK.W	3	2	3.4075	VL_0002918_RM_NT_B_02_170127230359.sqt.2915.2
	R.TLLEGEESR.M	2	1	2.3784	VL_0002917_RM_NT_B_01_170127215414.sqt.2054.2
	K.NMQDMVEDYR.N	2	1	2.5508	VL_0002917_RM_NT_B_01_170127215414.sqt.3646.2
	K.NKLNDLEDALQQAK.E	2	1	4.166	VL_0002918_RM_NT_B_02_170127230359.sqt.4328.3
	R.SEIDNVKK.Q	2	1	2.5233	VL_0002918_RM_NT_B_02_170127230359.sqt.943.2
	K.KDVDGAYM(+15.994900)TK.V	2	1	3.0178	VL_0002917_RM_NT_B_01_170127215414.sqt.913.2
	R.DYQELMNTK.L	3	1	1.8275	VL_0002918_RM_NT_B_02_170127230359.sqt.3099.2
	K.IEISELNR.V	1	2	2.2507	VL_0002918_RM_NT_B_02_170127230359.sqt.2991.2
	R.SEIDNVK.K	1	1	1.8462	VL_0002918_RM_NT_B_02_170127230359.sqt.1253.2
contaminant_KERATIN15	3	629	64453.6	6	10	0.07	26.703
	N.KYEDEINK.R	2	7	3.4713	VL_0002918_RM_NT_B_02_170127230359.sqt.1165.2
	N.KYEDEINKR.T	2	7	3.4722	VL_0002917_RM_NT_B_01_170127215414.sqt.1050.3
	K.TLNNKFASFIDKVR.F	1	6	3.3569	VL_0002917_RM_NT_B_01_170127215414.sqt.4212.4
	K.YEDEINK.R	2	7	1.8913	VL_0002917_RM_NT_B_01_170127215414.sqt.1256.2
	K.LALDVEIATYR.K	1	6	2.3971	VL_0002918_RM_NT_B_02_170127230359.sqt.4897.2
	R.DYQELMNVK.L	2	3	1.7662	VL_0002918_RM_NT_B_02_170127230359.sqt.3710.2
contaminant_KERATIN14	3	638	65812.1	7	12	0.08	30.155
	N.KYEDEINK.R	2	7	3.4713	VL_0002918_RM_NT_B_02_170127230359.sqt.1165.2
	N.KYEDEINKR.T	2	7	3.4722	VL_0002917_RM_NT_B_01_170127215414.sqt.1050.3
	K.TLNNKFASFIDKVR.F	1	6	3.3569	VL_0002917_RM_NT_B_01_170127215414.sqt.4212.4
	K.YEDEINK.R	2	7	1.8913	VL_0002917_RM_NT_B_01_170127215414.sqt.1256.2
	K.LALDVEIATYR.K	1	6	2.3971	VL_0002918_RM_NT_B_02_170127230359.sqt.4897.2
	K.LLEGEECR.L	2	5	1.7365	VL_0002917_RM_NT_B_01_170127215414.sqt.1522.2
	R.DYQELMNVK.L	2	3	1.7662	VL_0002918_RM_NT_B_02_170127230359.sqt.3710.2
contaminant_KERATIN17	3	590	62405.1	12	19	0.16	52.776
	N.KYEDEINK.R	2	7	3.4713	VL_0002918_RM_NT_B_02_170127230359.sqt.1165.2
	N.KYEDEINKR.T	2	7	3.4722	VL_0002917_RM_NT_B_01_170127215414.sqt.1050.3
	K.TLNNKFASFIDKVR.F	1	6	3.3569	VL_0002917_RM_NT_B_01_170127215414.sqt.4212.4
	K.YEDEINK.R	2	7	1.8913	VL_0002917_RM_NT_B_01_170127215414.sqt.1256.2
	N.LDLDSIIAEVK.A	1	4	2.953	VL_0002917_RM_NT_B_01_170127215414.sqt.6295.2
	R.NLDLDSIIAEVK.A	2	4	3.5393	VL_0002918_RM_NT_B_02_170127230359.sqt.6320.2
	K.LALDVEIATYR.K	1	6	2.3971	VL_0002918_RM_NT_B_02_170127230359.sqt.4897.2
	K.LLEGEECR.L	2	5	1.7365	VL_0002917_RM_NT_B_01_170127215414.sqt.1522.2
	R.SGGGGGGGFGR.V	1	1	2.75	VL_0002917_RM_NT_B_01_170127215414.sqt.1044.2
	K.YEELQQTAGR.H	2	1	2.5434	VL_0002918_RM_NT_B_02_170127230359.sqt.1755.2
	R.NMQDLVEDFKNKYEDEINKR.T	1	1	3.7386	VL_0002918_RM_NT_B_02_170127230359.sqt.5622.4
	K.AQYEEIANR.S	2	1	2.2937	VL_0002918_RM_NT_B_02_170127230359.sqt.1907.2
contaminant_KERATIN21	3	357	39176.6	7	12	0.11	33.386
	N.KYEDEINK.R	2	7	3.4713	VL_0002918_RM_NT_B_02_170127230359.sqt.1165.2
	N.KYEDEINKR.T	2	7	3.4722	VL_0002917_RM_NT_B_01_170127215414.sqt.1050.3
	K.YEDEINK.R	2	7	1.8913	VL_0002917_RM_NT_B_01_170127215414.sqt.1256.2
	N.LDLDSIIAEVK.A	1	4	2.953	VL_0002917_RM_NT_B_01_170127215414.sqt.6295.2
	R.NLDLDSIIAEVK.A	2	4	3.5393	VL_0002918_RM_NT_B_02_170127230359.sqt.6320.2
	K.LALDVEIATYR.K	1	6	2.3971	VL_0002918_RM_NT_B_02_170127230359.sqt.4897.2
	K.LLEGEECR.L	2	5	1.7365	VL_0002917_RM_NT_B_01_170127215414.sqt.1522.2
contaminant_KERATIN20	3	483	53697.1	4	7	0.05	20.902
	N.KYEDEINK.R	2	7	3.4713	VL_0002918_RM_NT_B_02_170127230359.sqt.1165.2
	N.KYEDEINKR.T	2	7	3.4722	VL_0002917_RM_NT_B_01_170127215414.sqt.1050.3
	K.TLNNKFASFIDKVR.F	1	6	3.3569	VL_0002917_RM_NT_B_01_170127215414.sqt.4212.4
	K.YEDEINK.R	2	7	1.8913	VL_0002917_RM_NT_B_01_170127215414.sqt.1256.2
contaminant_KERATIN22	3	645	65807.4	25	48	0.44	148.004	; Additional IDs concatenated into MaxParsimony group: contaminant_KERATIN14, contaminant_KERATIN21, contaminant_KERATIN15, contaminant_KERATIN18, contaminant_KERATIN20; Additional IDs concatenated into MaxParsimony group: contaminant_KERATIN14, contaminant_KERATIN21, contaminant_KERATIN15, contaminant_KERATIN18, contaminant_KERATIN20
	R.FLEQQNQVLQTK.W	3	2	3.4075	VL_0002918_RM_NT_B_02_170127230359.sqt.2915.2
	K.IEISELNR.V	1	2	2.2507	VL_0002918_RM_NT_B_02_170127230359.sqt.2991.2
	N.KYEDEINK.R	2	7	3.4713	VL_0002918_RM_NT_B_02_170127230359.sqt.1165.2
	N.KYEDEINKR.T	2	7	3.4722	VL_0002917_RM_NT_B_01_170127215414.sqt.1050.3
	K.TLNNKFASFIDKVR.F	1	6	3.3569	VL_0002917_RM_NT_B_01_170127215414.sqt.4212.4
	K.YEDEINK.R	2	7	1.8913	VL_0002917_RM_NT_B_01_170127215414.sqt.1256.2
	N.LDLDSIIAEVK.A	1	4	2.953	VL_0002917_RM_NT_B_01_170127215414.sqt.6295.2
	R.NLDLDSIIAEVK.A	2	4	3.5393	VL_0002918_RM_NT_B_02_170127230359.sqt.6320.2
	K.LALDVEIATYR.K	1	6	2.3971	VL_0002918_RM_NT_B_02_170127230359.sqt.4897.2
	K.LLEGEECR.L	2	5	1.7365	VL_0002917_RM_NT_B_01_170127215414.sqt.1522.2
	R.DYQELMNVK.L	2	3	1.7662	VL_0002918_RM_NT_B_02_170127230359.sqt.3710.2
	K.LNDLEEALQQAK.E	1	1	4.1096	VL_0002918_RM_NT_B_02_170127230359.sqt.4379.2
	L.QGEIAHVK.K	1	1	2.2044	VL_0002917_RM_NT_B_01_170127215414.sqt.1340.2
	R.HGGGGGGFGGGGFGSR.S	4	1	4.7439	VL_0002917_RM_NT_B_01_170127215414.sqt.2008.2
	R.FGGFGGPGGVGGLGGPGGFGPGGYPGGIHEVSVNQSLLQPLNVK.V	3	1	6.102	VL_0002918_RM_NT_B_02_170127230359.sqt.6331.3
	R.SKEEAEALYHSK.Y	4	1	4.2466	VL_0002917_RM_NT_B_01_170127215414.sqt.1277.3
	R.GFSSGSAVVSGGSR.R	1	1	2.8369	VL_0002917_RM_NT_B_01_170127215414.sqt.1990.2
	K.NVQDAIADAEQR.G	2	1	2.9256	VL_0002917_RM_NT_B_01_170127215414.sqt.3149.2
	R.TAAENDFVTLK.K	2	1	3.6516	VL_0002917_RM_NT_B_01_170127215414.sqt.3397.2
	K.WELLQQM(+15.994900)NVGTRPINLEPIFQGYIDSLKR.Y	3	1	4.8129	VL_0002918_RM_NT_B_02_170127230359.sqt.7000.4
	R.GEHALKDAR.N	1	1	2.2444	VL_0002917_RM_NT_B_01_170127215414.sqt.716.2
	R.TSQNSELNNM(+15.994900)QDLVEDYK.K	2	1	2.2564	VL_0002918_RM_NT_B_02_170127230359.sqt.3383.2
	K.DVDNAYMIK.V	1	1	1.5187	VL_0002918_RM_NT_B_02_170127230359.sqt.3041.2
	R.SLVGLGGTK.S	2	1	2.2603	VL_0002918_RM_NT_B_02_170127230359.sqt.2564.2
	R.LQGEIAHVK.K	2	1	2.3511	VL_0002917_RM_NT_B_01_170127215414.sqt.1329.2

## Sheet: 4) 54 kDa_SDS
Column1	Column2	Column3	Column4	Column5	Column6	Column7	Column8	Column9
Search Engine Processor v Version=4.0.0.77
Input directory: Q:\Data_analyses\RafaelM\Gabi\C
Database searched: Q:\ProteinDatabases\Ecoli+Bcenocepacia_uniprot31012017.T-R
True	Composite score considers primary score
False	Composite score considers secondary score
True	Composite score considers deltaCN
True	Composite score considers peaks matched
True	Compostie score considers deltaMass
0.03	Spectra max FDR
0.02	Peptide max FDR
0.01	Protein max FDR
6	QualityFilterMinSequenceLength
10	QualityFilterDeltaMassPPM
0	QualityFilterPrimaryScore
0	QualityFilterSecondaryScore
0	QualityFilterDiscardNonTryptic
False	QualityFilterIncludeOnlyLociWithUniquePeptide
3	QualityFilterIncludeOnlyLociWithTwoOrMorePeptides
#Identified Proteins :25, Identified Peptides :320
#Locus	Group	Length	MolWt (MH)	SequenceCount	SpectrumCount	Coverage	ProteinScore (i.e., sum of XCorr)	Description
#	PeptideSequence	SpecCount	Redundancy	MaximumPrimaryScore	FileName.ScanNumber.ChargeState-At Maximum Primary Score
contaminant_INT-STD1	1	607	69207.4	3	5	0.05	9.602	BSA
	R.KVPQVSTPTLVEVSR.S	2	1	2.5993	VL_0002921_RM_NT_C_02_170128020609.sqt.3295.3
	K.HLVDEPQNLIK.Q	2	1	1.8567	VL_0002921_RM_NT_C_02_170128020609.sqt.2982.2
	K.LVTDLTK.V	1	1	1.6934	VL_0002921_RM_NT_C_02_170128020609.sqt.2133.2
B4ENA5	2	440	49491.7	115	663	0.91	2321.532	Xylose isomerase OS=Burkholderia cenocepacia (strain ATCC BAA-245 / DSM 16553 / LMG 16656 / NCTC 13227 / J2315 / CF5610) GN=xylA PE=3 SV=1; Additional IDs concatenated into MaxParsimony group: B5YVL8, B1X8I1, A7ZTB2, B7NEL7, B7N1L9; Additional IDs concatenated into MaxParsimony group: B5YVL8, B1X8I1, A7ZTB2, B7NEL7, B7N1L9
	K.HQYDYDVATVH.G	2	1	5.0201	VL_0002921_RM_NT_C_02_170128020609.sqt.2293.2
	G.TPFYTFHDTDVAPEGDSLR.E	3	1	5.4657	VL_0002920_RM_NT_C_01_170128005622.sqt.4486.3
	T.PFYTFHDTDVAPEGDSLR.E	6	1	5.4354	VL_0002920_RM_NT_C_01_170128005622.sqt.4465.2
	P.FYTFHDTDVAPEGDSLR.E	2	1	4.8034	VL_0002921_RM_NT_C_02_170128020609.sqt.4507.2
	N.PDVFAWAATQVCHALDATHR.L	4	1	6.3962	VL_0002921_RM_NT_C_02_170128020609.sqt.6907.2
	F.YTFHDTDVAPEGDSLR.E	6	1	4.9661	VL_0002921_RM_NT_C_02_170128020609.sqt.3084.2
	R.VNIEANHATLAGH.S	4	1	5.3331	VL_0002921_RM_NT_C_02_170128020609.sqt.2002.2
	K.HQYDYDVATVHGFLVQY.G	2	1	4.9224	VL_0002921_RM_NT_C_02_170128020609.sqt.5092.2
	N.PNPDVFAWAATQVCHALDATHR.L	11	1	6.6018	VL_0002921_RM_NT_C_02_170128020609.sqt.6871.3
	D.PEDLFYGHVGAIDVLALALER.A	36	1	8.2695	VL_0002920_RM_NT_C_01_170128005622.sqt.7285.3
	A.WAATQVCHALDATHR.L	2	1	3.7501	VL_0002921_RM_NT_C_02_170128020609.sqt.6877.2
	R.VNIEANHATLAGHSFHHEIAN.A	2	1	6.092	VL_0002921_RM_NT_C_02_170128020609.sqt.2416.3
	R.FAAGAATNPNPDVFAWAATQVCH.A	4	1	3.6931	VL_0002921_RM_NT_C_02_170128020609.sqt.5666.2
	R.QSIDPEDLFYGH.V	2	1	3.3106	VL_0002921_RM_NT_C_02_170128020609.sqt.5108.2
	W.AATQVCHALDATHR.L	4	1	3.636	VL_0002921_RM_NT_C_02_170128020609.sqt.6880.2
	H.SFHHEIANAFALGVFGSVDANR.G	6	1	5.2217	VL_0002921_RM_NT_C_02_170128020609.sqt.5276.2
	A.TVHGFLVQYGLQNEIR.V	1	1	4.1208	VL_0002921_RM_NT_C_02_170128020609.sqt.4661.2
	Y.TLESLAADALAR.G	1	1	4.0462	VL_0002921_RM_NT_C_02_170128020609.sqt.4940.2
	N.HATLAGHSFHHEIANAFALGVFGSVDANR.G	9	1	6.1365	VL_0002921_RM_NT_C_02_170128020609.sqt.4798.3
	D.VFAWAATQVCHALDATHR.L	1	1	3.8916	VL_0002921_RM_NT_C_02_170128020609.sqt.6911.2
	N.AFALGVFGSVDANR.G	4	1	4.0378	VL_0002921_RM_NT_C_02_170128020609.sqt.5291.2
	V.FAWAATQVCHALDATHR.L	1	1	4.2595	VL_0002921_RM_NT_C_02_170128020609.sqt.6886.2
	I.LAGGYTLESLAADALAR.G	2	1	3.7431	VL_0002920_RM_NT_C_01_170128005622.sqt.6645.2
	V.DPQHASGAQER.L	5	1	2.5775	VL_0002920_RM_NT_C_01_170128005622.sqt.990.2
	F.ALGVFGSVDANR.G	2	1	3.1207	VL_0002920_RM_NT_C_01_170128005622.sqt.3790.2
	L.AGGYTLESLAADALAR.G	1	1	2.4566	VL_0002920_RM_NT_C_01_170128005622.sqt.6755.2
	D.PQHASGAQER.L	2	1	2.7708	VL_0002920_RM_NT_C_01_170128005622.sqt.908.2
	H.VGAIDVLALALER.A	3	1	3.5109	VL_0002920_RM_NT_C_01_170128005622.sqt.6727.2
	A.AGAATNPNPDVFAWAATQVCHALDATHR.L	1	1	5.0498	VL_0002920_RM_NT_C_01_170128005622.sqt.6923.3
	A.GGYTLESLAADALAR.G	1	1	2.8333	VL_0002921_RM_NT_C_02_170128020609.sqt.6656.2
	C.HALDATHR.L	2	1	2.7384	VL_0002921_RM_NT_C_02_170128020609.sqt.745.2
	N.SVEELTLAFYEILR.H	3	1	2.929	VL_0002921_RM_NT_C_02_170128020609.sqt.7971.2
	L.WGTANLFSHPR.F	8	1	3.1699	VL_0002920_RM_NT_C_01_170128005622.sqt.5057.2
	A.LGVFGSVDANR.G	2	1	2.6077	VL_0002920_RM_NT_C_01_170128005622.sqt.3557.2
	R.VNIEANHATLAGHSF.H	2	1	4.0494	VL_0002921_RM_NT_C_02_170128020609.sqt.3241.3
	H.GFLVQYGLQNEIR.V	2	1	3.4879	VL_0002921_RM_NT_C_02_170128020609.sqt.4927.2
	Q.HASGAQER.L	2	1	2.3922	VL_0002920_RM_NT_C_01_170128005622.sqt.881.2
	L.TLAFYEILR.H	1	1	2.329	VL_0002920_RM_NT_C_01_170128005622.sqt.5636.2
	M.SYFEHIPAIR.Y	1	1	2.3886	VL_0002920_RM_NT_C_01_170128005622.sqt.4310.2
	W.GTANLFSHPR.F	2	1	3.2665	VL_0002921_RM_NT_C_02_170128020609.sqt.5117.2
	E.NIVNQAIYGLR.-	2	1	2.7453	VL_0002920_RM_NT_C_01_170128005622.sqt.5160.2
	E.GYETLLNTDLKR.E	2	1	3.2701	VL_0002921_RM_NT_C_02_170128020609.sqt.3841.2
	A.TQVCHALDATHR.L	2	1	3.1616	VL_0002921_RM_NT_C_02_170128020609.sqt.1700.3
	F.LVQYGLQNEIR.V	2	1	2.9365	VL_0002921_RM_NT_C_02_170128020609.sqt.3461.2
	H.TFVWPGHDIFGQAAFR.R	2	1	3.1545	VL_0002921_RM_NT_C_02_170128020609.sqt.5646.3
	F.AWAATQVCHALDATHR.L	2	1	3.9838	VL_0002920_RM_NT_C_01_170128005622.sqt.3446.3
	D.AAFEFFTK.L	3	1	2.0802	VL_0002921_RM_NT_C_02_170128020609.sqt.4666.2
	G.YETLLNTDLKR.E	1	1	2.9353	VL_0002920_RM_NT_C_01_170128005622.sqt.3811.2
	F.LSMVVEHK.H	2	1	2.1868	VL_0002920_RM_NT_C_01_170128005622.sqt.3034.2
	D.YDVATVHGFLVQYGLQNEIR.V	2	1	3.7244	VL_0002920_RM_NT_C_01_170128005622.sqt.5579.3
	L.LIEPKPQEPTK.H	3	6	2.6141	VL_0002921_RM_NT_C_02_170128020609.sqt.2741.2
	Y.TFHDTDVAPEGDSLR.E	2	1	2.8903	VL_0002921_RM_NT_C_02_170128020609.sqt.2460.2
	A.FEFFTK.L	1	1	2.2865	VL_0002920_RM_NT_C_01_170128005622.sqt.3760.2
	L.LWGTANLFSHPR.F	4	1	3.3992	VL_0002921_RM_NT_C_02_170128020609.sqt.5116.2
	F.LSM(+15.994900)VVEHK.H	2	1	2.495	VL_0002920_RM_NT_C_01_170128005622.sqt.2117.2
	T.LLIEPKPQEPTK.H	4	6	2.9838	VL_0002920_RM_NT_C_01_170128005622.sqt.2575.2
	L.GVFGSVDANR.G	2	1	2.2786	VL_0002921_RM_NT_C_02_170128020609.sqt.2628.2
	Q.PGDALER.A	3	1	2.4584	VL_0002921_RM_NT_C_02_170128020609.sqt.2244.2
	A.GAATNPNPDVFAWAATQVCHALDATHR.L	1	1	3.2622	VL_0002921_RM_NT_C_02_170128020609.sqt.6915.3
	N.IVNQAIYGLR.-	2	1	2.472	VL_0002920_RM_NT_C_01_170128005622.sqt.3283.2
	R.VNIEANHATLAGHSFHHEIANAFAL.G	1	1	2.7503	VL_0002921_RM_NT_C_02_170128020609.sqt.4165.3
	D.NPLAYHHYDPDKR.V	1	1	2.4946	VL_0002920_RM_NT_C_01_170128005622.sqt.1593.3
	A.DAAFEFFTK.L	1	1	2.0655	VL_0002921_RM_NT_C_02_170128020609.sqt.5010.2
	E.TLLNTDLKR.E	1	1	2.5748	VL_0002921_RM_NT_C_02_170128020609.sqt.3890.2
	T.QVCHALDATHR.L	1	1	2.2899	VL_0002920_RM_NT_C_01_170128005622.sqt.1678.2
	W.QQPGDALER.A	3	1	2.358	VL_0002920_RM_NT_C_01_170128005622.sqt.1550.2
	R.VNIEANHATLAGHSFHHEIANAF.A	2	1	3.5462	VL_0002920_RM_NT_C_01_170128005622.sqt.3411.3
	A.AVLVENDRLDALR.R	2	1	2.9373	VL_0002920_RM_NT_C_01_170128005622.sqt.3477.2
	A.YHHYDPDKR.V	1	1	3.0016	VL_0002920_RM_NT_C_01_170128005622.sqt.773.3
	L.IEPKPQEPTK.H	1	6	2.6706	VL_0002920_RM_NT_C_01_170128005622.sqt.2705.2
	T.NPNPDVFAWAATQVCHALDATHR.L	1	1	2.5534	VL_0002921_RM_NT_C_02_170128020609.sqt.6914.3
	R.HGGFTTGGMNFDAK.V	9	1	5.8815	VL_0002920_RM_NT_C_01_170128005622.sqt.2982.2
	R.HGGFTTGGM(+15.994900)NFDAK.V	9	1	4.9785	VL_0002921_RM_NT_C_02_170128020609.sqt.2021.2
	K.LGTPFYTFHDTDVAPEGDSLR.E	15	1	5.2433	VL_0002921_RM_NT_C_02_170128020609.sqt.4490.2
	R.VNIEANHATLAGHSFHHEIANAFALGVFGSVDANR.G	97	1	9.0347	VL_0002921_RM_NT_C_02_170128020609.sqt.5027.3
	K.HQYDYDVATVHGFLVQYGLQNEIR.V	24	1	8.2078	VL_0002920_RM_NT_C_01_170128005622.sqt.5704.3
	R.FAAGAATNPNPDVFAWAATQVCHALDATHR.L	13	1	8.5927	VL_0002920_RM_NT_C_01_170128005622.sqt.6906.3
	K.ILAGGYTLESLAADALAR.G	39	1	5.0139	VL_0002920_RM_NT_C_01_170128005622.sqt.6852.2
	R.M(+15.994900)KADAAFEFFTK.L	5	1	5.3022	VL_0002921_RM_NT_C_02_170128020609.sqt.4346.2
	R.RQSIDPEDLFYGHVGAIDVLALALER.A	6	1	5.8203	VL_0002920_RM_NT_C_01_170128005622.sqt.7220.4
	R.YEGPQSDNPLAYHHYDPDKR.V	4	1	4.0432	VL_0002921_RM_NT_C_02_170128020609.sqt.2511.3
	R.IAVCYWHTFVWPGHDIFGQAAFR.R	2	1	5.9591	VL_0002921_RM_NT_C_02_170128020609.sqt.6260.4
	R.KILAGGYTLESLAADALAR.G	1	1	2.4109	VL_0002921_RM_NT_C_02_170128020609.sqt.5953.3
	R.EGYETLLNTDLK.R	7	1	3.9732	VL_0002921_RM_NT_C_02_170128020609.sqt.4401.2
	K.LGGENYVLWGGR.E	5	6	3.7878	VL_0002921_RM_NT_C_02_170128020609.sqt.4412.2
	R.FLSM(+15.994900)VVEHK.H	4	1	2.794	VL_0002920_RM_NT_C_01_170128005622.sqt.2182.2
	R.GVDPQHASGAQER.L	19	1	3.5548	VL_0002921_RM_NT_C_02_170128020609.sqt.908.3
	K.GALLIEPKPQEPTK.H	16	1	4.1362	VL_0002921_RM_NT_C_02_170128020609.sqt.2740.2
	K.ADAAFEFFTK.L	49	1	3.1994	VL_0002921_RM_NT_C_02_170128020609.sqt.5059.2
	R.LLWGTANLFSHPR.F	16	1	3.8816	VL_0002920_RM_NT_C_01_170128005622.sqt.5132.2
	R.EGYETLLNTDLKR.E	6	1	4.3731	VL_0002921_RM_NT_C_02_170128020609.sqt.3869.2
	R.QSIDPEDLFYGHVGAIDVLALALER.A	5	1	5.6774	VL_0002921_RM_NT_C_02_170128020609.sqt.7828.3
	R.YAQWDDAFGR.K	12	1	2.8729	VL_0002920_RM_NT_C_01_170128005622.sqt.4109.2
	R.LENIVNQAIYGLR.-	41	1	3.8941	VL_0002921_RM_NT_C_02_170128020609.sqt.5159.2
	R.FLSMVVEHK.H	4	1	2.8236	VL_0002920_RM_NT_C_01_170128005622.sqt.3107.2
	R.AAVLVENDR.L	9	1	2.6668	VL_0002921_RM_NT_C_02_170128020609.sqt.1779.2
	R.RPWQQPGDALER.A	2	1	3.822	VL_0002920_RM_NT_C_01_170128005622.sqt.2479.3
	R.M(+15.994900)VDYLGER.Q	3	1	2.183	VL_0002920_RM_NT_C_01_170128005622.sqt.3011.2
	R.YAQWDDAFGRK.I	2	1	2.6376	VL_0002921_RM_NT_C_02_170128020609.sqt.3411.3
	R.EYAANFAR.M	4	1	1.8615	VL_0002920_RM_NT_C_01_170128005622.sqt.2302.2
	R.AAVLVENDRLDALR.R	2	1	3.3315	VL_0002921_RM_NT_C_02_170128020609.sqt.3484.2
	R.MKADAAFEFFTK.L	2	1	2.5744	VL_0002921_RM_NT_C_02_170128020609.sqt.4780.3
	R.ERDQFAR.F	2	1	2.3976	VL_0002920_RM_NT_C_01_170128005622.sqt.1442.2
	K.TLAEHLR.I	1	1	1.8348	VL_0002920_RM_NT_C_01_170128005622.sqt.1475.2
	R.MVDYLGER.Q	2	1	2.047	VL_0002921_RM_NT_C_02_170128020609.sqt.3104.2
	D.TDVAPEGDSLR.E	1	1	2.8839	VL_0002920_RM_NT_C_01_170128005622.sqt.1902.2
	A.ATNPNPDVFAWAATQVCHALDATHR.L	1	1	3.0892	VL_0002920_RM_NT_C_01_170128005622.sqt.6759.4
	Y.ETLLNTDLKR.E	2	1	2.8123	VL_0002921_RM_NT_C_02_170128020609.sqt.3880.2
	F.YGHVGAIDVLALALER.A	1	1	3.0526	VL_0002921_RM_NT_C_02_170128020609.sqt.6175.3
	R.IAVCYWH.T	1	1	1.8088	VL_0002920_RM_NT_C_01_170128005622.sqt.3579.2
	Q.QPGDALER.A	2	1	1.8391	VL_0002920_RM_NT_C_01_170128005622.sqt.1382.2
	V.ATVHGFLVQYGLQNEIR.V	1	1	2.5179	VL_0002921_RM_NT_C_02_170128020609.sqt.6217.2
	A.TNPNPDVFAWAATQVCHALDATHR.L	1	1	3.095	VL_0002920_RM_NT_C_01_170128005622.sqt.6758.4
	T.LLNTDLKR.E	1	1	2.2314	VL_0002920_RM_NT_C_01_170128005622.sqt.3826.2
	R.PWQQPGDALER.A	1	1	2.3117	VL_0002920_RM_NT_C_01_170128005622.sqt.2953.2
B5YVL8	2	440	49616.4	4	13	0.05	37.694	Xylose isomerase OS=Escherichia coli O157:H7 (strain EC4115 / EHEC) GN=xylA PE=3 SV=1 : Q7A9X4 Xylose isomerase OS=Escherichia coli O157:H7 GN=xylA PE=3 SV=1
	L.LIEPKPQEPTK.H	3	6	2.6141	VL_0002921_RM_NT_C_02_170128020609.sqt.2741.2
	T.LLIEPKPQEPTK.H	4	6	2.9838	VL_0002920_RM_NT_C_01_170128005622.sqt.2575.2
	L.IEPKPQEPTK.H	1	6	2.6706	VL_0002920_RM_NT_C_01_170128005622.sqt.2705.2
	K.LGGENYVLWGGR.E	5	6	3.7878	VL_0002921_RM_NT_C_02_170128020609.sqt.4412.2
B1X8I1	2	440	49692.5	4	13	0.05	37.694	Xylose isomerase OS=Escherichia coli (strain K12 / DH10B) GN=xylA PE=3 SV=1 : P00944 Xylose isomerase OS=Escherichia coli (strain K12) GN=xylA PE=3 SV=1 : C4ZXF6 Xylose isomerase OS=Escherichia coli (strain K12 / MC4100 / BW2952) GN=xylA PE=3 SV=1
	L.LIEPKPQEPTK.H	3	6	2.6141	VL_0002921_RM_NT_C_02_170128020609.sqt.2741.2
	T.LLIEPKPQEPTK.H	4	6	2.9838	VL_0002920_RM_NT_C_01_170128005622.sqt.2575.2
	L.IEPKPQEPTK.H	1	6	2.6706	VL_0002920_RM_NT_C_01_170128005622.sqt.2705.2
	K.LGGENYVLWGGR.E	5	6	3.7878	VL_0002921_RM_NT_C_02_170128020609.sqt.4412.2
A7ZTB2	2	440	49683.5	4	13	0.05	37.694	Xylose isomerase OS=Escherichia coli O139:H28 (strain E24377A / ETEC) GN=xylA PE=3 SV=1 : B6I3D6 Xylose isomerase OS=Escherichia coli (strain SE11) GN=xylA PE=3 SV=1
	L.LIEPKPQEPTK.H	3	6	2.6141	VL_0002921_RM_NT_C_02_170128020609.sqt.2741.2
	T.LLIEPKPQEPTK.H	4	6	2.9838	VL_0002920_RM_NT_C_01_170128005622.sqt.2575.2
	L.IEPKPQEPTK.H	1	6	2.6706	VL_0002920_RM_NT_C_01_170128005622.sqt.2705.2
	K.LGGENYVLWGGR.E	5	6	3.7878	VL_0002921_RM_NT_C_02_170128020609.sqt.4412.2
B7NEL7	2	440	49650.4	4	13	0.05	37.693	Xylose isomerase OS=Escherichia coli O17:K52:H18 (strain UMN026 / ExPEC) GN=xylA PE=3 SV=1
	K.LGGENYVLWGGR.E	5	6	3.7878	VL_0002921_RM_NT_C_02_170128020609.sqt.4412.2
	L.LIEPKPQEPTK.H	3	6	2.6141	VL_0002921_RM_NT_C_02_170128020609.sqt.2741.2
	T.LLIEPKPQEPTK.H	4	6	2.9838	VL_0002920_RM_NT_C_01_170128005622.sqt.2575.2
	L.IEPKPQEPTK.H	1	6	2.6706	VL_0002920_RM_NT_C_01_170128005622.sqt.2705.2
B7N1L9	2	440	49669.5	4	13	0.05	37.694	Xylose isomerase OS=Escherichia coli O81 (strain ED1a) GN=xylA PE=3 SV=1 : B1LJC7 Xylose isomerase OS=Escherichia coli (strain SMS-3-5 / SECEC) GN=xylA PE=3 SV=1 : A8A623 Xylose isomerase OS=Escherichia coli O9:H4 (strain HS) GN=xylA PE=3 SV=1 : B7NP65 Xylose isomerase OS=Escherichia coli O7:K1 (strain IAI39 / ExPEC) GN=xylA PE=3 SV=1 : B7MES1 Xylose isomerase OS=Escherichia coli O45:K1 (strain S…
	L.LIEPKPQEPTK.H	3	6	2.6141	VL_0002921_RM_NT_C_02_170128020609.sqt.2741.2
	T.LLIEPKPQEPTK.H	4	6	2.9838	VL_0002920_RM_NT_C_01_170128005622.sqt.2575.2
	L.IEPKPQEPTK.H	1	6	2.6706	VL_0002920_RM_NT_C_01_170128005622.sqt.2705.2
	K.LGGENYVLWGGR.E	5	6	3.7878	VL_0002921_RM_NT_C_02_170128020609.sqt.4412.2
contaminant_KERATIN04	3	458	49595.4	11	22	0.2	51.456
	K.TRLEQEIATYR.R	2	6	3.3289	VL_0002921_RM_NT_C_02_170128020609.sqt.3100.2
	R.ALEEANADLEVK.I	4	5	2.9355	VL_0002921_RM_NT_C_02_170128020609.sqt.2828.2
	K.YENELALR.Q	2	2	2.0363	VL_0002921_RM_NT_C_02_170128020609.sqt.2802.2
	R.SLLEGQDAK.M	2	2	2.0658	VL_0002920_RM_NT_C_01_170128005622.sqt.1879.2
	R.VILEIDNAR.L	2	2	1.9488	VL_0002920_RM_NT_C_01_170128005622.sqt.3164.2
	R.QSVEADINGLR.R	2	2	3.0243	VL_0002920_RM_NT_C_01_170128005622.sqt.3289.2
	R.DAEEWFHAK.S	2	1	2.5242	VL_0002921_RM_NT_C_02_170128020609.sqt.3346.2
	R.LAVDDFR.L	2	1	1.9566	VL_0002921_RM_NT_C_02_170128020609.sqt.3087.2
	K.QSPASPER.D	1	1	1.722	VL_0002921_RM_NT_C_02_170128020609.sqt.819.2
	R.LASYLEK.V	2	1	2.0057	VL_0002921_RM_NT_C_02_170128020609.sqt.2210.2
	R.QSVEADINGLRR.V	1	1	2.0952	VL_0002920_RM_NT_C_01_170128005622.sqt.2888.3
contaminant_KERATIN03	3	593	59464.9	40	96	0.53	254.269	; Additional IDs concatenated into MaxParsimony group: contaminant_KERATIN06, contaminant_KERATIN12, contaminant_KERATIN10; Additional IDs concatenated into MaxParsimony group: contaminant_KERATIN06, contaminant_KERATIN12, contaminant_KERATIN10
	R.LASYLDKVR.A	1	7	2.2205	VL_0002921_RM_NT_C_02_170128020609.sqt.2544.2
	K.VTM(+15.994900)QNLNDR.L	5	3	2.4669	VL_0002920_RM_NT_C_01_170128005622.sqt.1075.2
	R.LASYLDK.V	2	8	1.8313	VL_0002921_RM_NT_C_02_170128020609.sqt.2240.2
	R.LAADDFR.T	4	7	1.8189	VL_0002920_RM_NT_C_01_170128005622.sqt.2424.2
	N.ILLQIDNAR.L	2	2	2.1789	VL_0002920_RM_NT_C_01_170128005622.sqt.3576.2
	K.EELAYLK.K	2	5	1.5382	VL_0002921_RM_NT_C_02_170128020609.sqt.2959.2
	R.QSVEADINGLR.R	2	2	3.0243	VL_0002920_RM_NT_C_01_170128005622.sqt.3289.2
	R.NVQALEIELQSQLALK.Q	5	1	4.1423	VL_0002921_RM_NT_C_02_170128020609.sqt.5929.2
	N.AAPGVDLTQLLNNM(+15.994900)R.S	2	1	2.5478	VL_0002921_RM_NT_C_02_170128020609.sqt.4968.2
	L.GGGFSSGGFSGGSFSR.G	2	1	2.4916	VL_0002921_RM_NT_C_02_170128020609.sqt.3409.2
	A.LEESNYELEGK.I	1	1	2.1698	VL_0002920_RM_NT_C_01_170128005622.sqt.2322.2
	L.TEELAYLK.K	2	1	2.3863	VL_0002921_RM_NT_C_02_170128020609.sqt.3125.2
	Q.YEQLAEQNRK.D	2	1	2.4669	VL_0002920_RM_NT_C_01_170128005622.sqt.1637.2
	L.LEGEGSSGGGGR.G	1	1	2.2012	VL_0002921_RM_NT_C_02_170128020609.sqt.820.2
	L.EASLAETEGR.Y	2	1	2.5279	VL_0002921_RM_NT_C_02_170128020609.sqt.1472.2
	K.GSLGGGFSSGGFSGGSFSR.G	2	1	4.3913	VL_0002921_RM_NT_C_02_170128020609.sqt.3997.2
	K.ADLEM(+15.994900)QIESLTEELAYLK.K	4	1	5.559	VL_0002921_RM_NT_C_02_170128020609.sqt.7921.2
	R.AETECQNTEYQQLLDIK.I	5	1	4.4604	VL_0002921_RM_NT_C_02_170128020609.sqt.4511.3
	K.ELTTEIDNNIEQISSYK.S	3	1	3.8512	VL_0002920_RM_NT_C_01_170128005622.sqt.4110.2
	K.ADLEM(+15.994900)QIESLTEELAYLKK.N	2	1	5.4268	VL_0002921_RM_NT_C_02_170128020609.sqt.6956.3
	R.ALEESNYELEGK.I	7	1	3.6009	VL_0002920_RM_NT_C_01_170128005622.sqt.2548.2
	R.SQYEQLAEQNR.K	5	1	3.2783	VL_0002920_RM_NT_C_01_170128005622.sqt.2038.2
	R.SQYEQLAEQNRK.D	4	1	3.3571	VL_0002920_RM_NT_C_01_170128005622.sqt.1629.2
	K.NHEEEM(+15.994900)KDLR.N	4	1	2.8318	VL_0002921_RM_NT_C_02_170128020609.sqt.778.3
	R.SLLEGEGSSGGGGR.G	2	1	2.6835	VL_0002920_RM_NT_C_01_170128005622.sqt.1940.2
	R.NVSTGDVNVEM(+15.994900)NAAPGVDLTQLLNNM(+15.994900)R.S	1	1	3.5876	VL_0002921_RM_NT_C_02_170128020609.sqt.5268.3
	K.DAEAWFNEK.S	3	1	2.5518	VL_0002921_RM_NT_C_02_170128020609.sqt.3829.2
	K.IRLENEIQTYR.S	2	1	2.8464	VL_0002920_RM_NT_C_01_170128005622.sqt.3013.2
	K.YENEVALR.Q	2	1	1.9167	VL_0002921_RM_NT_C_02_170128020609.sqt.2118.2
	K.NQILNLTTDNANILLQIDNAR.L	1	1	2.1611	VL_0002921_RM_NT_C_02_170128020609.sqt.6086.2
	R.VLDELTLTK.A	2	1	2.1674	VL_0002920_RM_NT_C_01_170128005622.sqt.3512.2
	K.SEITELR.R	3	1	1.8213	VL_0002920_RM_NT_C_01_170128005622.sqt.2233.2
	K.KNHEEEM(+15.994900)KDLR.N	1	1	2.176	VL_0002921_RM_NT_C_02_170128020609.sqt.716.3
	R.YCVQLSQIQAQISALEEQLQQIR.A	1	1	2.4283	VL_0002920_RM_NT_C_01_170128005622.sqt.7646.2
	R.LKYENEVALR.Q	2	1	2.3043	VL_0002921_RM_NT_C_02_170128020609.sqt.2454.2
	R.RVLDELTLTK.A	1	1	2.6116	VL_0002920_RM_NT_C_01_170128005622.sqt.3281.2
	K.SSSSGSVGESSSK.G	1	1	1.5849	VL_0002921_RM_NT_C_02_170128020609.sqt.715.2
	L.KYENEVALR.Q	1	1	2.1879	VL_0002921_RM_NT_C_02_170128020609.sqt.2490.2
	I.KEWYEK.H	1	1	2.0169	VL_0002921_RM_NT_C_02_170128020609.sqt.2248.2
	E.IDNNIEQISSYK.S	1	1	2.3684	VL_0002920_RM_NT_C_01_170128005622.sqt.3145.2
contaminant_KERATIN02	3	622	61931.8	32	57	0.52	170.203
	R.LASYLDK.V	2	8	1.8313	VL_0002921_RM_NT_C_02_170128020609.sqt.2240.2
	Y.HNLLEGGQEDFESSGAGK.I	2	1	3.876	VL_0002921_RM_NT_C_02_170128020609.sqt.3112.2
	F.GGGAGGGDGGILTANEK.S	2	1	3.2678	VL_0002921_RM_NT_C_02_170128020609.sqt.2184.2
	S.SLGGGFGGGSR.G	1	1	2.2538	VL_0002921_RM_NT_C_02_170128020609.sqt.2082.2
	L.GGFGGGAGGGDGGILTANEK.S	3	1	3.1558	VL_0002921_RM_NT_C_02_170128020609.sqt.3195.2
	T.SGGGGGGGLGSGGSIR.S	2	1	3.147	VL_0002920_RM_NT_C_01_170128005622.sqt.1536.2
	Y.YNTIDDLKDQIVDLTVGNNK.T	1	1	3.6475	VL_0002920_RM_NT_C_01_170128005622.sqt.5805.3
	Q.ISNLEAQITDVR.Q	1	1	3.1327	VL_0002920_RM_NT_C_01_170128005622.sqt.3710.2
	L.EEANNDLENK.I	2	1	2.1923	VL_0002921_RM_NT_C_02_170128020609.sqt.1046.2
	F.SASSLGGGFGGGSR.G	2	1	2.3116	VL_0002921_RM_NT_C_02_170128020609.sqt.2232.2
	R.HGVQELEIELQSQLSK.K	2	1	5.8307	VL_0002921_RM_NT_C_02_170128020609.sqt.4928.3
	K.SDLEM(+15.994900)QYETLQEELM(+15.994900)ALKK.N	2	1	5.9965	VL_0002920_RM_NT_C_01_170128005622.sqt.5682.3
	K.EIETYHNLLEGGQEDFESSGAGK.I	2	1	6.8955	VL_0002921_RM_NT_C_02_170128020609.sqt.4170.3
	R.GGSGGSYGGGGSGGGYGGGSGSR.G	2	1	4.0151	VL_0002920_RM_NT_C_01_170128005622.sqt.1185.2
	K.NYSPYYNTIDDLKDQIVDLTVGNNK.T	2	1	5.7722	VL_0002920_RM_NT_C_01_170128005622.sqt.6598.3
	K.NYSPYYNTIDDLK.D	2	1	3.1868	VL_0002920_RM_NT_C_01_170128005622.sqt.4067.2
	K.DIENQYETQITQIEHEVSSSGQEVQSSAK.E	1	1	4.7951	VL_0002920_RM_NT_C_01_170128005622.sqt.5606.3
	K.SDLEM(+15.994900)QYETLQEELM(+15.994900)ALK.K	2	1	3.714	VL_0002920_RM_NT_C_01_170128005622.sqt.6349.3
	R.HGVQELEIELQSQLSKK.A	1	1	4.3095	VL_0002921_RM_NT_C_02_170128020609.sqt.4537.3
	K.VQALEEANNDLENK.I	4	1	2.909	VL_0002921_RM_NT_C_02_170128020609.sqt.2821.2
	R.QEYEQLIAK.N	2	1	2.7292	VL_0002921_RM_NT_C_02_170128020609.sqt.2807.2
	K.TLLDIDNTR.M	2	1	2.5534	VL_0002921_RM_NT_C_02_170128020609.sqt.3417.2
	K.FEMEQNLR.Q	2	1	2.1378	VL_0002920_RM_NT_C_01_170128005622.sqt.2809.2
	K.KGPAAIQK.N	2	1	2.7554	VL_0002921_RM_NT_C_02_170128020609.sqt.781.2
	R.GGSGGSHGGGSGFGGESGGSYGGGEEASGSGGGYGGGSGK.S	1	1	2.062	VL_0002920_RM_NT_C_01_170128005622.sqt.1918.3
	K.DQIVDLTVGNNK.T	1	1	1.8825	VL_0002921_RM_NT_C_02_170128020609.sqt.3330.2
	R.M(+15.994900)TLDDFR.I	2	1	1.643	VL_0002921_RM_NT_C_02_170128020609.sqt.2610.2
	R.QVLDNLTM(+15.994900)EK.S	2	1	2.2466	VL_0002921_RM_NT_C_02_170128020609.sqt.2723.2
	K.STM(+15.994900)QELNSR.L	1	1	1.8175	VL_0002921_RM_NT_C_02_170128020609.sqt.1056.2
	R.LASYLDKVQALEEANNDLENK.I	1	1	2.2515	VL_0002921_RM_NT_C_02_170128020609.sqt.4619.3
	K.IQDWYDK.K	2	1	1.7753	VL_0002921_RM_NT_C_02_170128020609.sqt.2706.2
	R.FSSSSGYGGGSSR.V	1	1	1.615	VL_0002921_RM_NT_C_02_170128020609.sqt.1388.2
contaminant_KERATIN07	3	473	50864.8	8	19	0.16	43.162
	K.TRLEQEIATYR.R	2	6	3.3289	VL_0002921_RM_NT_C_02_170128020609.sqt.3100.2
	R.ALEEANADLEVK.I	4	5	2.9355	VL_0002921_RM_NT_C_02_170128020609.sqt.2828.2
	R.VLDELTLAR.T	2	6	2.4534	VL_0002921_RM_NT_C_02_170128020609.sqt.3767.2
	R.LASYLDKVR.A	1	7	2.2205	VL_0002921_RM_NT_C_02_170128020609.sqt.2544.2
	R.LASYLDK.V	2	8	1.8313	VL_0002921_RM_NT_C_02_170128020609.sqt.2240.2
	K.ASLENSLEETK.G	2	3	1.9718	VL_0002920_RM_NT_C_01_170128005622.sqt.2592.2
	R.LAADDFR.T	4	7	1.8189	VL_0002920_RM_NT_C_01_170128005622.sqt.2424.2
	K.IIAATIENAQPILQIDNAR.L	2	1	2.4042	VL_0002920_RM_NT_C_01_170128005622.sqt.4846.2
contaminant_KERATIN05	3	471	51481.4	18	37	0.37	81.26
	K.TRLEQEIATYR.R	2	6	3.3289	VL_0002921_RM_NT_C_02_170128020609.sqt.3100.2
	R.ALEEANADLEVK.I	4	5	2.9355	VL_0002921_RM_NT_C_02_170128020609.sqt.2828.2
	R.VLDELTLAR.T	2	6	2.4534	VL_0002921_RM_NT_C_02_170128020609.sqt.3767.2
	R.LASYLDKVR.A	1	7	2.2205	VL_0002921_RM_NT_C_02_170128020609.sqt.2544.2
	K.VTM(+15.994900)QNLNDR.L	5	3	2.4669	VL_0002920_RM_NT_C_01_170128005622.sqt.1075.2
	R.LASYLDK.V	2	8	1.8313	VL_0002921_RM_NT_C_02_170128020609.sqt.2240.2
	K.ASLENSLEETK.G	2	3	1.9718	VL_0002920_RM_NT_C_01_170128005622.sqt.2592.2
	R.LAADDFR.T	4	7	1.8189	VL_0002920_RM_NT_C_01_170128005622.sqt.2424.2
	R.EVATNSELVQSGK.S	1	2	3.2166	VL_0002920_RM_NT_C_01_170128005622.sqt.1757.2
	K.EELAYLK.K	2	5	1.5382	VL_0002921_RM_NT_C_02_170128020609.sqt.2959.2
	R.TEELNR.E	2	3	1.5595	VL_0002921_RM_NT_C_02_170128020609.sqt.974.2
	K.NHEEEM(+15.994900)NALR.G	1	2	1.5132	VL_0002920_RM_NT_C_01_170128005622.sqt.994.2
	K.DAEEWFFTK.T	2	1	2.45	VL_0002921_RM_NT_C_02_170128020609.sqt.5167.2
	R.ADLEM(+15.994900)QIESLKEELAYLK.K	2	1	3.4829	VL_0002921_RM_NT_C_02_170128020609.sqt.6672.3
	R.GQVGGDVNVEM(+15.994900)DAAPGVDLSR.I	1	1	2.3335	VL_0002921_RM_NT_C_02_170128020609.sqt.3339.2
	K.YETELNLR.M	2	1	1.6775	VL_0002921_RM_NT_C_02_170128020609.sqt.2933.2
	K.ILTATVDNANVLLQIDNAR.L	1	1	2.6661	VL_0002921_RM_NT_C_02_170128020609.sqt.5254.2
	R.TMQNLEIELQSQLSMK.A	1	1	1.9284	VL_0002920_RM_NT_C_01_170128005622.sqt.6082.3
contaminant_KERATIN06	3	456	49119	10	23	0.18	49.686
	K.TRLEQEIATYR.R	2	6	3.3289	VL_0002921_RM_NT_C_02_170128020609.sqt.3100.2
	R.ALEEANADLEVK.I	4	5	2.9355	VL_0002921_RM_NT_C_02_170128020609.sqt.2828.2
	R.VLDELTLAR.T	2	6	2.4534	VL_0002921_RM_NT_C_02_170128020609.sqt.3767.2
	R.LASYLDKVR.A	1	7	2.2205	VL_0002921_RM_NT_C_02_170128020609.sqt.2544.2
	R.LASYLDK.V	2	8	1.8313	VL_0002921_RM_NT_C_02_170128020609.sqt.2240.2
	R.LAADDFR.T	4	7	1.8189	VL_0002920_RM_NT_C_01_170128005622.sqt.2424.2
	K.EELAYLK.K	2	5	1.5382	VL_0002921_RM_NT_C_02_170128020609.sqt.2959.2
	K.YENELALR.Q	2	2	2.0363	VL_0002921_RM_NT_C_02_170128020609.sqt.2802.2
	R.SLLEGQDAK.M	2	2	2.0658	VL_0002920_RM_NT_C_01_170128005622.sqt.1879.2
	R.VILEIDNAR.L	2	2	1.9488	VL_0002920_RM_NT_C_01_170128005622.sqt.3164.2
contaminant_KERATIN12	3	431	47927	10	19	0.19	38.994
	K.TRLEQEIATYR.R	2	6	3.3289	VL_0002921_RM_NT_C_02_170128020609.sqt.3100.2
	R.VLDELTLAR.T	2	6	2.4534	VL_0002921_RM_NT_C_02_170128020609.sqt.3767.2
	R.LASYLDKVR.A	1	7	2.2205	VL_0002921_RM_NT_C_02_170128020609.sqt.2544.2
	R.LASYLDK.V	2	8	1.8313	VL_0002921_RM_NT_C_02_170128020609.sqt.2240.2
	R.LAADDFR.T	4	7	1.8189	VL_0002920_RM_NT_C_01_170128005622.sqt.2424.2
	N.ILLQIDNAR.L	2	2	2.1789	VL_0002920_RM_NT_C_01_170128005622.sqt.3576.2
	R.EVATNSELVQSGK.S	1	2	3.2166	VL_0002920_RM_NT_C_01_170128005622.sqt.1757.2
	K.EELAYLK.K	2	5	1.5382	VL_0002921_RM_NT_C_02_170128020609.sqt.2959.2
	R.TEELNR.E	2	3	1.5595	VL_0002921_RM_NT_C_02_170128020609.sqt.974.2
	K.NHEEEM(+15.994900)NALR.G	1	2	1.5132	VL_0002920_RM_NT_C_01_170128005622.sqt.994.2
contaminant_KERATIN08	3	469	50449.7	9	23	0.16	50.677
	K.TRLEQEIATYR.R	2	6	3.3289	VL_0002921_RM_NT_C_02_170128020609.sqt.3100.2
	R.ALEEANADLEVK.I	4	5	2.9355	VL_0002921_RM_NT_C_02_170128020609.sqt.2828.2
	R.VLDELTLAR.T	2	6	2.4534	VL_0002921_RM_NT_C_02_170128020609.sqt.3767.2
	R.LASYLDKVR.A	1	7	2.2205	VL_0002921_RM_NT_C_02_170128020609.sqt.2544.2
	K.VTM(+15.994900)QNLNDR.L	5	3	2.4669	VL_0002920_RM_NT_C_01_170128005622.sqt.1075.2
	R.LASYLDK.V	2	8	1.8313	VL_0002921_RM_NT_C_02_170128020609.sqt.2240.2
	K.ASLENSLEETK.G	2	3	1.9718	VL_0002920_RM_NT_C_01_170128005622.sqt.2592.2
	R.LAADDFR.T	4	7	1.8189	VL_0002920_RM_NT_C_01_170128005622.sqt.2424.2
	R.SEVTELR.R	1	1	1.8224	VL_0002921_RM_NT_C_02_170128020609.sqt.1749.2
contaminant_KERATIN10	3	400	44061.1	6	13	0.1	23.688
	R.VLDELTLAR.T	2	6	2.4534	VL_0002921_RM_NT_C_02_170128020609.sqt.3767.2
	R.LASYLDKVR.A	1	7	2.2205	VL_0002921_RM_NT_C_02_170128020609.sqt.2544.2
	R.LASYLDK.V	2	8	1.8313	VL_0002921_RM_NT_C_02_170128020609.sqt.2240.2
	R.LAADDFR.T	4	7	1.8189	VL_0002920_RM_NT_C_01_170128005622.sqt.2424.2
	K.EELAYLK.K	2	5	1.5382	VL_0002921_RM_NT_C_02_170128020609.sqt.2959.2
	R.TEELNR.E	2	3	1.5595	VL_0002921_RM_NT_C_02_170128020609.sqt.974.2
contaminant_KERATIN18	4	562	59767.2	15	24	0.22	54.881
	K.TLNNKFASFIDKVR.F	1	6	3.6869	VL_0002920_RM_NT_C_01_170128005622.sqt.4158.4
	K.FASFIDK.V	2	8	2.1885	VL_0002921_RM_NT_C_02_170128020609.sqt.3303.2
	N.LDLDSIIAEVK.A	1	4	3.1758	VL_0002920_RM_NT_C_01_170128005622.sqt.5993.2
	R.NLDLDSIIAEVK.A	3	4	3.4486	VL_0002920_RM_NT_C_01_170128005622.sqt.5979.2
	K.LALDVEIATYR.K	1	6	2.8338	VL_0002921_RM_NT_C_02_170128020609.sqt.4692.2
	R.TAAENEFVTLK.K	1	2	3.0478	VL_0002921_RM_NT_C_02_170128020609.sqt.3373.2
	K.YTTTSSSSR.K	2	2	1.975	VL_0002920_RM_NT_C_01_170128005622.sqt.748.2
	K.AQYEEIAQR.S	3	4	2.0599	VL_0002921_RM_NT_C_02_170128020609.sqt.1970.2
	K.LEGLEDALQK.A	1	2	2.4802	VL_0002920_RM_NT_C_01_170128005622.sqt.3482.2
	K.LALDVEIATYRK.L	1	6	2.649	VL_0002920_RM_NT_C_01_170128005622.sqt.3951.3
	R.AEAESWYQTK.Y	1	2	2.0227	VL_0002921_RM_NT_C_02_170128020609.sqt.2619.2
	K.LLEGEECR.L	2	5	1.6572	VL_0002920_RM_NT_C_01_170128005622.sqt.1559.2
	K.DVDAAYM(+15.994900)NK.V	2	3	1.57	VL_0002921_RM_NT_C_02_170128020609.sqt.1343.2
	R.SEIDHVKK.Q	2	1	1.8759	VL_0002920_RM_NT_C_01_170128005622.sqt.792.2
	R.SGFSSISVSR.S	1	1	1.7312	VL_0002921_RM_NT_C_02_170128020609.sqt.2787.2
contaminant_KERATIN13	4	643	65436.5	38	95	0.33	266.08
	N.KYEDEINKR.T	3	7	3.2014	VL_0002920_RM_NT_C_01_170128005622.sqt.1079.3
	K.NKYEDEINKR.T	5	4	3.3752	VL_0002920_RM_NT_C_01_170128005622.sqt.1397.3
	K.FASFIDK.V	2	8	2.1885	VL_0002921_RM_NT_C_02_170128020609.sqt.3303.2
	K.YEDEINK.R	2	7	2.0815	VL_0002920_RM_NT_C_01_170128005622.sqt.1324.2
	K.NKYEDEINK.R	1	4	2.1467	VL_0002920_RM_NT_C_01_170128005622.sqt.1483.2
	K.YEDEINKR.T	3	7	1.8614	VL_0002920_RM_NT_C_01_170128005622.sqt.1096.2
	Y.GSGGGSYGSGGGGGGGR.G	2	1	3.0178	VL_0002921_RM_NT_C_02_170128020609.sqt.790.2
	S.LLQPLNVEIDPEIQK.V	2	1	2.804	VL_0002920_RM_NT_C_01_170128005622.sqt.4892.2
	V.TINQSLLQPLNVEIDPEIQK.V	1	1	3.6515	VL_0002921_RM_NT_C_02_170128020609.sqt.5554.3
	S.GGGGGSFGAGGGFGSR.S	1	1	2.5681	VL_0002921_RM_NT_C_02_170128020609.sqt.2500.2
	N.LQQSISDAEQR.G	2	1	2.2396	VL_0002921_RM_NT_C_02_170128020609.sqt.1615.2
	L.NVEIDPEIQK.V	1	1	2.1056	VL_0002920_RM_NT_C_01_170128005622.sqt.2722.2
	T.NAENEFVTIK.K	2	1	2.1565	VL_0002921_RM_NT_C_02_170128020609.sqt.3229.2
	R.THNLEPYFESFINNLR.R	5	1	5.4046	VL_0002921_RM_NT_C_02_170128020609.sqt.6357.3
	K.NKLNDLEDALQQAK.E	3	1	5.1151	VL_0002921_RM_NT_C_02_170128020609.sqt.4164.2
	R.TNAENEFVTIK.K	3	1	3.7692	VL_0002920_RM_NT_C_01_170128005622.sqt.3235.2
	K.QISNLQQSISDAEQR.G	2	1	4.0053	VL_0002921_RM_NT_C_02_170128020609.sqt.3528.2
	K.NM(+15.994900)QDM(+15.994900)VEDYR.N	4	1	2.7593	VL_0002920_RM_NT_C_01_170128005622.sqt.1815.2
	K.SKAEAESLYQSK.Y	2	1	3.711	VL_0002921_RM_NT_C_02_170128020609.sqt.1543.2
	K.SLNNQFASFIDKVR.F	2	1	4.312	VL_0002920_RM_NT_C_01_170128005622.sqt.5080.3
	R.TNAENEFVTIKK.D	4	1	3.1184	VL_0002920_RM_NT_C_01_170128005622.sqt.2411.2
	K.LNDLEDALQQAK.E	3	1	4.4364	VL_0002921_RM_NT_C_02_170128020609.sqt.3934.2
	R.FLEQQNQVLQTK.W	11	2	3.9426	VL_0002921_RM_NT_C_02_170128020609.sqt.2955.2
	K.SLNNQFASFIDK.V	1	1	3.259	VL_0002920_RM_NT_C_01_170128005622.sqt.4821.2
	R.THNLEPYFESFINNLRR.G	3	1	4.598	VL_0002921_RM_NT_C_02_170128020609.sqt.5939.3
	K.AEAESLYQSK.Y	2	1	3.1678	VL_0002920_RM_NT_C_01_170128005622.sqt.1814.2
	K.YEELQITAGR.H	9	1	3.0922	VL_0002920_RM_NT_C_01_170128005622.sqt.2981.2
	R.TLLEGEESR.M	2	1	2.2205	VL_0002921_RM_NT_C_02_170128020609.sqt.2044.2
	K.NMQDM(+15.994900)VEDYR.N	1	1	1.9118	VL_0002921_RM_NT_C_02_170128020609.sqt.2599.2
	K.DVDGAYMTK.V	1	1	1.6372	VL_0002920_RM_NT_C_01_170128005622.sqt.1917.2
	R.DYQELMNTK.L	2	1	1.8544	VL_0002921_RM_NT_C_02_170128020609.sqt.2961.2
	R.SEIDNVKK.Q	1	1	2.1846	VL_0002921_RM_NT_C_02_170128020609.sqt.977.2
	R.DYQELM(+15.994900)NTK.L	2	1	1.6376	VL_0002921_RM_NT_C_02_170128020609.sqt.1880.2
	Q.SISDAEQR.G	1	1	2.3036	VL_0002921_RM_NT_C_02_170128020609.sqt.999.2
	R.THNLEPY.F	1	1	1.6136	VL_0002920_RM_NT_C_01_170128005622.sqt.2084.2
	S.ISDAEQR.G	1	1	1.8884	VL_0002921_RM_NT_C_02_170128020609.sqt.799.2
	K.DVDGAYM(+15.994900)TK.V	1	1	1.2465	VL_0002920_RM_NT_C_01_170128005622.sqt.1253.2
	K.KQISNLQQSISDAEQR.G	1	1	1.5831	VL_0002921_RM_NT_C_02_170128020609.sqt.2952.2
contaminant_KERATIN15	4	629	64453.6	9	18	0.09	43.368
	N.KYEDEINKR.T	3	7	3.2014	VL_0002920_RM_NT_C_01_170128005622.sqt.1079.3
	K.TLNNKFASFIDKVR.F	1	6	3.6869	VL_0002920_RM_NT_C_01_170128005622.sqt.4158.4
	K.FASFIDK.V	2	8	2.1885	VL_0002921_RM_NT_C_02_170128020609.sqt.3303.2
	K.YEDEINK.R	2	7	2.0815	VL_0002920_RM_NT_C_01_170128005622.sqt.1324.2
	K.YEDEINKR.T	3	7	1.8614	VL_0002920_RM_NT_C_01_170128005622.sqt.1096.2
	K.LALDVEIATYR.K	1	6	2.8338	VL_0002921_RM_NT_C_02_170128020609.sqt.4692.2
	K.LALDVEIATYRK.L	1	6	2.649	VL_0002920_RM_NT_C_01_170128005622.sqt.3951.3
	R.SKAEAEALYQTK.V	4	2	2.9282	VL_0002920_RM_NT_C_01_170128005622.sqt.1732.2
	R.DYQELM(+15.994900)NVK.L	1	3	1.9659	VL_0002921_RM_NT_C_02_170128020609.sqt.2399.2
contaminant_KERATIN14	4	638	65812.1	9	16	0.08	36.134
	N.KYEDEINKR.T	3	7	3.2014	VL_0002920_RM_NT_C_01_170128005622.sqt.1079.3
	K.TLNNKFASFIDKVR.F	1	6	3.6869	VL_0002920_RM_NT_C_01_170128005622.sqt.4158.4
	K.FASFIDK.V	2	8	2.1885	VL_0002921_RM_NT_C_02_170128020609.sqt.3303.2
	K.YEDEINK.R	2	7	2.0815	VL_0002920_RM_NT_C_01_170128005622.sqt.1324.2
	K.YEDEINKR.T	3	7	1.8614	VL_0002920_RM_NT_C_01_170128005622.sqt.1096.2
	K.LALDVEIATYR.K	1	6	2.8338	VL_0002921_RM_NT_C_02_170128020609.sqt.4692.2
	K.LALDVEIATYRK.L	1	6	2.649	VL_0002920_RM_NT_C_01_170128005622.sqt.3951.3
	K.LLEGEECR.L	2	5	1.6572	VL_0002920_RM_NT_C_01_170128005622.sqt.1559.2
	R.DYQELM(+15.994900)NVK.L	1	3	1.9659	VL_0002921_RM_NT_C_02_170128020609.sqt.2399.2
contaminant_KERATIN17	4	590	62405.1	24	48	0.3	115.994
	N.KYEDEINKR.T	3	7	3.2014	VL_0002920_RM_NT_C_01_170128005622.sqt.1079.3
	K.TLNNKFASFIDKVR.F	1	6	3.6869	VL_0002920_RM_NT_C_01_170128005622.sqt.4158.4
	K.NKYEDEINKR.T	5	4	3.3752	VL_0002920_RM_NT_C_01_170128005622.sqt.1397.3
	K.FASFIDK.V	2	8	2.1885	VL_0002921_RM_NT_C_02_170128020609.sqt.3303.2
	K.YEDEINK.R	2	7	2.0815	VL_0002920_RM_NT_C_01_170128005622.sqt.1324.2
	K.NKYEDEINK.R	1	4	2.1467	VL_0002920_RM_NT_C_01_170128005622.sqt.1483.2
	K.YEDEINKR.T	3	7	1.8614	VL_0002920_RM_NT_C_01_170128005622.sqt.1096.2
	N.LDLDSIIAEVK.A	1	4	3.1758	VL_0002920_RM_NT_C_01_170128005622.sqt.5993.2
	R.NLDLDSIIAEVK.A	3	4	3.4486	VL_0002920_RM_NT_C_01_170128005622.sqt.5979.2
	K.LALDVEIATYR.K	1	6	2.8338	VL_0002921_RM_NT_C_02_170128020609.sqt.4692.2
	K.LALDVEIATYRK.L	1	6	2.649	VL_0002920_RM_NT_C_01_170128005622.sqt.3951.3
	K.LLEGEECR.L	2	5	1.6572	VL_0002920_RM_NT_C_01_170128005622.sqt.1559.2
	K.DVDAAYM(+15.994900)NK.V	2	3	1.57	VL_0002921_RM_NT_C_02_170128020609.sqt.1343.2
	R.TEAESWYQTK.Y	4	1	3.2948	VL_0002920_RM_NT_C_01_170128005622.sqt.2608.2
	R.SGGGGGGGFGR.V	2	1	3.1011	VL_0002921_RM_NT_C_02_170128020609.sqt.1087.2
	K.YEELQQTAGR.H	2	1	2.6733	VL_0002921_RM_NT_C_02_170128020609.sqt.1683.2
	K.QCANLQNAIADAEQR.G	1	1	1.3416	VL_0002920_RM_NT_C_01_170128005622.sqt.3748.2
	R.TTAENEFVM(+15.994900)LK.K	3	1	2.2218	VL_0002921_RM_NT_C_02_170128020609.sqt.3486.2
	K.AQYEEIANR.S	2	1	2.324	VL_0002920_RM_NT_C_01_170128005622.sqt.1849.2
	K.LAELEEALQK.A	2	1	3.0563	VL_0002921_RM_NT_C_02_170128020609.sqt.3540.2
	R.SLYNLGGSK.R	1	1	1.7834	VL_0002921_RM_NT_C_02_170128020609.sqt.2685.2
	R.NMQDLVEDFK.N	1	1	2.1217	VL_0002920_RM_NT_C_01_170128005622.sqt.4778.2
	R.TSFTSVSR.S	1	1	1.5943	VL_0002921_RM_NT_C_02_170128020609.sqt.1795.2
	R.AEIDNVK.K	2	1	1.5924	VL_0002921_RM_NT_C_02_170128020609.sqt.1225.2
contaminant_KERATIN16	4	534	57211.9	15	29	0.25	76.172
	K.FASFIDK.V	2	8	2.1885	VL_0002921_RM_NT_C_02_170128020609.sqt.3303.2
	K.AQYEEIAQR.S	3	4	2.0599	VL_0002921_RM_NT_C_02_170128020609.sqt.1970.2
	K.VDSLNDEINFLK.V	2	1	3.4521	VL_0002921_RM_NT_C_02_170128020609.sqt.4933.2
	R.TAAENDFVVLK.K	2	1	3.1259	VL_0002920_RM_NT_C_01_170128005622.sqt.3648.2
	R.SKAEAEALYQTK.V	4	2	2.9282	VL_0002920_RM_NT_C_01_170128005622.sqt.1732.2
	R.NLDLDSIIAEVR.A	2	1	3.0336	VL_0002920_RM_NT_C_01_170128005622.sqt.6112.2
	K.VQQLQISVDQHGDNLK.N	3	1	4.5203	VL_0002921_RM_NT_C_02_170128020609.sqt.2938.3
	K.TKYEEEINKR.T	1	1	3.3007	VL_0002920_RM_NT_C_01_170128005622.sqt.1192.3
	K.DVDAAYLNK.V	2	1	1.9496	VL_0002921_RM_NT_C_02_170128020609.sqt.2351.2
	K.SEIAELNR.M	2	1	2.3562	VL_0002921_RM_NT_C_02_170128020609.sqt.2152.2
	R.KQLDTLGNDK.G	1	1	2.765	VL_0002921_RM_NT_C_02_170128020609.sqt.1316.2
	R.KLLEGEEYR.M	2	1	2.1845	VL_0002921_RM_NT_C_02_170128020609.sqt.1955.2
	R.EYQELMSVK.L	1	1	1.8889	VL_0002921_RM_NT_C_02_170128020609.sqt.3136.2
	H.VEIDPEIQK.V	1	1	1.9774	VL_0002921_RM_NT_C_02_170128020609.sqt.2581.2
	K.RVELEAALQQAK.E	1	1	2.2899	VL_0002920_RM_NT_C_01_170128005622.sqt.2970.3
contaminant_KERATIN21	4	357	39176.6	17	33	0.28	78.337
	N.KYEDEINKR.T	3	7	3.2014	VL_0002920_RM_NT_C_01_170128005622.sqt.1079.3
	K.NKYEDEINKR.T	5	4	3.3752	VL_0002920_RM_NT_C_01_170128005622.sqt.1397.3
	K.YEDEINK.R	2	7	2.0815	VL_0002920_RM_NT_C_01_170128005622.sqt.1324.2
	K.NKYEDEINK.R	1	4	2.1467	VL_0002920_RM_NT_C_01_170128005622.sqt.1483.2
	K.YEDEINKR.T	3	7	1.8614	VL_0002920_RM_NT_C_01_170128005622.sqt.1096.2
	N.LDLDSIIAEVK.A	1	4	3.1758	VL_0002920_RM_NT_C_01_170128005622.sqt.5993.2
	R.NLDLDSIIAEVK.A	3	4	3.4486	VL_0002920_RM_NT_C_01_170128005622.sqt.5979.2
	K.LALDVEIATYR.K	1	6	2.8338	VL_0002921_RM_NT_C_02_170128020609.sqt.4692.2
	R.TAAENEFVTLK.K	1	2	3.0478	VL_0002921_RM_NT_C_02_170128020609.sqt.3373.2
	K.YTTTSSSSR.K	2	2	1.975	VL_0002920_RM_NT_C_01_170128005622.sqt.748.2
	K.AQYEEIAQR.S	3	4	2.0599	VL_0002921_RM_NT_C_02_170128020609.sqt.1970.2
	K.LEGLEDALQK.A	1	2	2.4802	VL_0002920_RM_NT_C_01_170128005622.sqt.3482.2
	K.LALDVEIATYRK.L	1	6	2.649	VL_0002920_RM_NT_C_01_170128005622.sqt.3951.3
	R.AEAESWYQTK.Y	1	2	2.0227	VL_0002921_RM_NT_C_02_170128020609.sqt.2619.2
	K.LLEGEECR.L	2	5	1.6572	VL_0002920_RM_NT_C_01_170128005622.sqt.1559.2
	K.DVDAAYM(+15.994900)NK.V	2	3	1.57	VL_0002921_RM_NT_C_02_170128020609.sqt.1343.2
	N.KYEDEINK.R	1	1	2.211	VL_0002920_RM_NT_C_01_170128005622.sqt.1399.2
contaminant_KERATIN20	4	483	53697.1	7	17	0.05	42.638
	N.KYEDEINKR.T	3	7	3.2014	VL_0002920_RM_NT_C_01_170128005622.sqt.1079.3
	K.TLNNKFASFIDKVR.F	1	6	3.6869	VL_0002920_RM_NT_C_01_170128005622.sqt.4158.4
	K.NKYEDEINKR.T	5	4	3.3752	VL_0002920_RM_NT_C_01_170128005622.sqt.1397.3
	K.FASFIDK.V	2	8	2.1885	VL_0002921_RM_NT_C_02_170128020609.sqt.3303.2
	K.YEDEINK.R	2	7	2.0815	VL_0002920_RM_NT_C_01_170128005622.sqt.1324.2
	K.NKYEDEINK.R	1	4	2.1467	VL_0002920_RM_NT_C_01_170128005622.sqt.1483.2
	K.YEDEINKR.T	3	7	1.8614	VL_0002920_RM_NT_C_01_170128005622.sqt.1096.2
contaminant_KERATIN22	4	645	65807.4	43	95	0.64	257.939	; Additional IDs concatenated into MaxParsimony group: contaminant_KERATIN14, contaminant_KERATIN15, contaminant_KERATIN20; Additional IDs concatenated into MaxParsimony group: contaminant_KERATIN14, contaminant_KERATIN15, contaminant_KERATIN20
	R.TSQNSELNNM(+15.994900)QDLVEDYKK.K	1	1	2.1839	VL_0002920_RM_NT_C_01_170128005622.sqt.2739.3
	K.DVDNAYM(+15.994900)IK.V	2	1	1.6257	VL_0002920_RM_NT_C_01_170128005622.sqt.2317.2
	S.VAGGGGGFGAAGGFGGR.G	2	1	3.9706	VL_0002921_RM_NT_C_02_170128020609.sqt.2968.2
	R.PINLEPIFQGYIDSLKR.Y	2	1	3.5528	VL_0002920_RM_NT_C_01_170128005622.sqt.6682.3
	N.VGTRPINLEPIFQGYIDSLKR.Y	1	1	3.6303	VL_0002920_RM_NT_C_01_170128005622.sqt.6076.4
	V.SVNQSLLQPLNVK.V	2	1	2.6082	VL_0002921_RM_NT_C_02_170128020609.sqt.4132.2
	I.NLEPIFQGYIDSLKR.Y	1	1	2.9055	VL_0002921_RM_NT_C_02_170128020609.sqt.5771.3
	N.VGTRPINLEPIFQGYIDSLK.R	2	1	3.6708	VL_0002920_RM_NT_C_01_170128005622.sqt.6433.3
	D.PEIQNVK.A	2	1	2.8611	VL_0002921_RM_NT_C_02_170128020609.sqt.1936.2
	R.HGGGGGGFGGGGFGSR.S	2	1	4.5194	VL_0002920_RM_NT_C_01_170128005622.sqt.1990.2
	R.NKLNDLEEALQQAKEDLAR.L	1	1	6.9043	VL_0002921_RM_NT_C_02_170128020609.sqt.5742.3
	R.SKEEAEALYHSK.Y	4	1	3.8839	VL_0002921_RM_NT_C_02_170128020609.sqt.1366.3
	R.NKLNDLEEALQQAK.E	1	1	2.4807	VL_0002921_RM_NT_C_02_170128020609.sqt.4396.3
	K.VDLLNQEIEFLK.V	3	1	4.2381	VL_0002921_RM_NT_C_02_170128020609.sqt.5873.2
	K.GGSISGGGYGSGGGK.H	1	1	2.8186	VL_0002920_RM_NT_C_01_170128005622.sqt.1207.2
	K.LNDLEEALQQAK.E	2	1	4.2638	VL_0002920_RM_NT_C_01_170128005622.sqt.4186.2
	R.TAAENDFVTLK.K	2	1	3.0551	VL_0002921_RM_NT_C_02_170128020609.sqt.3277.2
	R.GFSSGSAVVSGGSR.R	1	1	2.6644	VL_0002920_RM_NT_C_01_170128005622.sqt.2003.2
	K.NVQDAIADAEQR.G	4	1	2.7924	VL_0002921_RM_NT_C_02_170128020609.sqt.3153.2
	R.TSQNSELNNM(+15.994900)QDLVEDYK.K	2	1	2.4436	VL_0002921_RM_NT_C_02_170128020609.sqt.3233.2
	R.YLDGLTAER.T	2	1	2.1377	VL_0002920_RM_NT_C_01_170128005622.sqt.3029.2
	R.GSSSGGGYSSGSSSYGSGGR.Q	2	1	2.3731	VL_0002920_RM_NT_C_01_170128005622.sqt.1212.2
	N.KYEDEINKR.T	3	7	3.2014	VL_0002920_RM_NT_C_01_170128005622.sqt.1079.3
	K.TLNNKFASFIDKVR.F	1	6	3.6869	VL_0002920_RM_NT_C_01_170128005622.sqt.4158.4
	K.FASFIDK.V	2	8	2.1885	VL_0002921_RM_NT_C_02_170128020609.sqt.3303.2
	K.YEDEINK.R	2	7	2.0815	VL_0002920_RM_NT_C_01_170128005622.sqt.1324.2
	K.YEDEINKR.T	3	7	1.8614	VL_0002920_RM_NT_C_01_170128005622.sqt.1096.2
	N.LDLDSIIAEVK.A	1	4	3.1758	VL_0002920_RM_NT_C_01_170128005622.sqt.5993.2
	R.NLDLDSIIAEVK.A	3	4	3.4486	VL_0002920_RM_NT_C_01_170128005622.sqt.5979.2
	K.LALDVEIATYR.K	1	6	2.8338	VL_0002921_RM_NT_C_02_170128020609.sqt.4692.2
	K.AQYEEIAQR.S	3	4	2.0599	VL_0002921_RM_NT_C_02_170128020609.sqt.1970.2
	K.LALDVEIATYRK.L	1	6	2.649	VL_0002920_RM_NT_C_01_170128005622.sqt.3951.3
	K.LLEGEECR.L	2	5	1.6572	VL_0002920_RM_NT_C_01_170128005622.sqt.1559.2
	R.DYQELM(+15.994900)NVK.L	1	3	1.9659	VL_0002921_RM_NT_C_02_170128020609.sqt.2399.2
	R.FLEQQNQVLQTK.W	11	2	3.9426	VL_0002921_RM_NT_C_02_170128020609.sqt.2955.2
	K.SISISVAGGGGGFGAAGGFGGR.G	2	1	2.8148	VL_0002921_RM_NT_C_02_170128020609.sqt.4602.2
	K.YEELQVTVGR.H	9	1	2.6798	VL_0002920_RM_NT_C_01_170128005622.sqt.3201.2
	R.SLVGLGGTK.S	2	1	2.1293	VL_0002921_RM_NT_C_02_170128020609.sqt.2524.2
	R.GEHALKDAR.N	2	1	2.3664	VL_0002920_RM_NT_C_01_170128005622.sqt.724.2
	R.GGSGGGGSISGGGYGSGGGSGGR.Y	1	1	2.1394	VL_0002921_RM_NT_C_02_170128020609.sqt.1352.2
	R.GGSSSGGGYGSGGGGSSSVK.G	1	1	1.7777	VL_0002920_RM_NT_C_01_170128005622.sqt.951.2
	K.NVQDAIADAEQRGEHALK.D	1	1	2.8024	VL_0002920_RM_NT_C_01_170128005622.sqt.4103.3
	K.VLYDAEISQIHQSVTDTNVILSM(+15.994900)DNSR.N	1	1	2.1272	VL_0002921_RM_NT_C_02_170128020609.sqt.5093.3
